# Supplementary material for: An immune responsive tumor microenvironment imprints into PBMCs and predicts outcome in advanced pancreatic cancer: lessons from the PREDICT trial
Source: Mol Cancer. 2025 Jul 22;24:202. doi: 10.1186/s12943-025-02406-7 (PMC12281745; doi:10.1186/s12943-025-02406-7)
Supplement: Supplementary file 1 — Additional file 1: Supplementary Tables S1–S13 supporting the data presented in the main text [file 12943_2025_2406_MOESM1_ESM.xlsx]

## Sheet: Table S1
Antibodies for flow cytometry staining
Target protein	Target species	Clone	Conjugate	Catalog#	Manufacturer	RRID	Antibody dilution
CD121b (IL-1R2)	Hu	REA744	APC	130-111-272	Miltenyi Biotec	RRID:AB_2654751	1:100
CD127	Hu	REA614	PE	130-113-414	Miltenyi Biotec	RRID:AB_2733759	1:100
CD138	Hu	REA929	APC	130-127-998	Miltenyi Biotec	RRID:AB_2904715	1:100
CD162	Hu	REA319	APC	130-124-036	Miltenyi Biotec	RRID:AB_2904760	1:100
CD19	Hu	REA675	VioBlue	130-120-031	Miltenyi Biotec	RRID:AB_2784030	1:100
CD223	Hu	REA351	APC	130-119-567	Miltenyi Biotec	RRID:AB_2784076	1:100
CD269 (BCMA)	Hu	REA315	APC	130-119-152	Miltenyi Biotec	RRID:AB_2801727	1:100
CD27	Hu	REA499	APC	130-114-162	Miltenyi Biotec	RRID:AB_2751227	1:100
CD3	Hu	REA613	VioBlue	130-114-519	Miltenyi Biotec	RRID:AB_2726687	1:100
CD303 (BDCA-2)	Hu	REA693	APC	130-114-177	Miltenyi Biotec	RRID:AB_2726481	1:100
CD307b (FcRL2)	Hu	REA474	PE	130-123-295	Miltenyi Biotec	RRID:AB_2802024	1:100
CD38	Hu	REA572	APC	130-113-991	Miltenyi Biotec	RRID:AB_2726441	1:100
CD4	Hu	REA623	APC	130-113-784	Miltenyi Biotec	RRID:AB_2726308	1:100
CD45	Hu	REA747	VioBlue	130-110-775	Miltenyi Biotec	RRID:AB_2658242	1:100
CD61	Hu	REA761	APC	130-110-887	Miltenyi Biotec	RRID:AB_2658810	1:100
CD62L	Hu	REA615	PE	130-113-625	Miltenyi Biotec	RRID:AB_2733829	1:100
CD62P	Hu	REA389	PE	130-117-710	Miltenyi Biotec	RRID:AB_2733831	1:100
CD64	Hu	10.1.1	APC	130-124-290	Miltenyi Biotec	RRID:AB_2819607	1:100
CD66b	Hu	REA306	APC	130-117-804	Miltenyi Biotec	RRID:AB_2733399	1:100
CD69	Hu	REA824	APC	130-112-614	Miltenyi Biotec	RRID:AB_2659067	1:100
CD8	Hu	REA734	VioBlue	130-110-683	Miltenyi Biotec	RRID:AB_2659239	1:100
CTLA4 (CD152)	Hu	REA1003	APC	130-116-811	Miltenyi Biotec	RRID:AB_2727696	1:100
CXCR3 (CD183)	Hu	REA232	APC	130-120-450	Miltenyi Biotec	RRID:AB_2811334	1:100
CXCR4 (CD184)	Hu	REA649	PE	130-117-354	Miltenyi Biotec	RRID:AB_2733780	1:100
IgG1 isotype control	Hu	REA293	VioBlue	130-113-442	Miltenyi Biotec	RRID:AB_2733973	1:100
IgG1 isotype control	Hu	REA293	PE	130-113-438	Miltenyi Biotec	RRID:AB_2733893	1:100
IgG1 isotype control	Hu	REA293	APC	130-113-434	Miltenyi Biotec	RRID:AB_2733447	1:100
NKG2D (CD314)	Hu	REA797	APC	130-111-846	Miltenyi Biotec	RRID:AB_2657366	1:100
NKp46 (CD335)	Hu	REA808	PE	130-112-121	Miltenyi Biotec	RRID:AB_2657591	1:100
PD1 (CD279)	Hu	REA1165	PE	130-120-382	Miltenyi Biotec	RRID:AB_2752069	1:100
TIGIT	Hu	REA1004	PE	130-116-814	Miltenyi Biotec	RRID:AB_2751336	1:100
Antibodies for immunofluorescence
Target protein	Target species	Clone	Antibody dilution	Catalog#	Manufacturer	RRID	TSA fluorophore	TSA fluorophore dilution
CD8	Hu	SP16	1:200	ab101500	Abcam	RRID:AB_10710024	Opal520	1:200
Cleaved caspase-3	Hu, Ms, Rt, Mk	5A1E	1:200	9664	Cell Signaling Technology	RRID:AB_2070042	Opal570	1:200
CXCR3	Hu	EPR25373-32	1:500	ab288437	Abcam	RRID:AB_2943206	Opal620	1:200
GzmK	Hu	EPR24601-164	1:200	ab282714	Abcam	RRID:AB_3665531	Opal480	1:200
PanCK	Hu	PCK-26	1:300	ab6401	Abcam	RRID:AB_305450	Opal780	1:200
							TSA: Tyramide-signal amplification
Primers for RT-qPCR
Target gene	Target species	GeneGlobe ID	Entrez Gene ID	Primer dilution
CCL4	Hu	QT01008070	6351	Undiluted
CD19	Hu	QT00203826	930	Undiluted
CD8A	Hu	QT00014826	925	Undiluted
CXCL10	Hu	QT01003065	3627	Undiluted
CXCL11	Hu	QT02394644	6373	Undiluted
CXCL9	Hu	QT00013461	4283	Undiluted
EOMES	Hu	QT00026495	8320	Undiluted
GAPDH	Hu	QT00079247	2597	Undiluted
GZMK	Hu	QT00038381	3003	Undiluted
NCR1	Hu	QT00016261	9437	Undiluted
PTPRC	Hu	QT00028791	5788	Undiluted
SH2D1A	Hu	QT00038843	4068	Undiluted
	Hu: Human	Qiagen, Catalog #249900
	Mk: Monkey
	Ms: Mouse
	Rt: Rat

## Sheet: Table S2
PREDICT tissue-analysis cohort characterization
Patient characteristics	S-TTF2 (n=10)	L-TTF2 (n=10)
At diagnosis (treatment-naïve)
Gender, n (%)
Female	4 (40)	4 (40)
Male	6 (60)	6 (60)
Metastases, n (%)
Yes	7 (70)	6 (60)
No	3 (30)	4 (40)
Liver metastases, n (%)
Yes	7 (70)	3 (30)
No	3 (30)	7 (70)
Tissue type, n (%)
Biopsy	3 (30)	2 (20)
Resected tissue	7 (70)	8 (80)
Sample quality parameters, median (range)
Tumor cell percentage (%)	40 (20-70)	30 (30-50)
RNA concentration (ng/µL)	66 (16-255)	58 (22-421)
At study baseline (prior to second-line CTX)
ECOG, n (%)
PS 0	6 (60)	8 (80)
PS 1	4 (40)	2 (20)
Liver metastases, n (%)
Yes	10 (100)	7 (70)
No	0 (0)	3 (30)
Clinical parameters, median (range)
Age (years)	64 (48-75)	69 (61-78)
Weight (kg)	76 (48-116)	70 (54-79)
Blood CA19-9 (U/mL)	4 137 (29-57 600)	263 (8-110 193)
OS (days from study baseline)	190 (78-305)	265 (162-522)
Number of CTX cycles until TTF2	4 (3-6)	12 (8-17)
TTF1 (days from the start of first-line therapy)	103 (38-208)	126 (63-354)

## Sheet: Table S3
Log2(normalized count+1) expression (NanoString IO360 tumor panel)																						Statistical test results (genes passing initial filtering)												Expression of CD8/CXCR3-CXCL9/10/11/13 signaling axis genes
ID	P1	P2	P3	P4	P5	P6	P7	P8	P9	P10	P11	P12	P13	P14	P15	P16	P17	P18	P19	P20		Gene	Average S-TTF2	Average L-TTF2	Log2(fold change L-TTF2 vs. S-TTF2)	Fold change L-TTF2 vs. S-TTF2	Adjusted P (Padj)							ID	TTF2 Group	OS (days)	OS event	TTF2 (days)	TTF2 event	CXCL11	CXCL13	CXCL9	CXCL10	CXCR3	CD8A
Group	S-TTF2	S-TTF2	S-TTF2	S-TTF2	S-TTF2	S-TTF2	S-TTF2	S-TTF2	S-TTF2	S-TTF2	L-TTF2	L-TTF2	L-TTF2	L-TTF2	L-TTF2	L-TTF2	L-TTF2	L-TTF2	L-TTF2	L-TTF2		CXCL13	2.557	5.886	3.329	10.0491	0.0001	Bold: Top-50 DEGs						P1	S-TTF2	177	1	42	1	4.6278	0	5.91428	5.59832	0	3.685
Genes																						CXCL11	2.067	5.392	3.325	10.0213	0.0001	Blue: Top-12 DEG candidates ("Immune process" signature)						P2	S-TTF2	282	1	43	1	0	0	6.04515	5.90446	3.06391	7.19987
A2M	10.9783	12.4785	12.3705	10.6941	11.6982	10.175	14.0754	13.9714	11.4628	12.171	13.0882	11.493	12.171	11.8706	12.2996	12.943	12.0604	12.7343	12.9185	12.8362		CXCL5	6.169	8.947	2.778	6.85901	0.0001	DEG: Differentially expressed genes						P3	S-TTF2	78	1	49	1	1.6196	3.21593	5.40797	6.2798	2.03891	5.72308
ABCF1	8.21694	8.7165	8.67358	8.6614	9.17308	7.82533	8.29996	8.58949	8.9649	8.29863	8.61516	8.4707	8.70853	8.66935	8.49333	9.47539	8.44823	8.54544	8.83365	8.7686		C7	8.484	11.1	2.616	6.13048	0.0003							P4	S-TTF2	305	1	50	1	3.01294	3.84382	5.76642	7.12203	3.14696	3.26958
ACVR1C	0	4.45023	2.03891	4.47354	3.6033	5.81337	4.66682	3.11838	2.47468	4.73699	3.31392	3.07586	3.79999	5.53875	4.15912	0	3.0995	4.27245	2.97665	0		CTLA4	4.742	7.203	2.461	5.50598	0.0015							P5	S-TTF2	177	1	51	1	3.80863	1.92158	6.92872	6.55375	4.07045	5.21912
ADAM12	5.59832	8.50376	12.4621	10.6247	8.92533	7.71811	6.40733	4.89799	6.9011	9.07684	9.72843	7.22534	10.4962	7.69568	9.61821	9.43797	8.29321	7.63307	7.56961	6.57883		CST2	6.264	8.657	2.393	5.25248	0.0027							P6	S-TTF2	161	1	54	1	4.10813	7.94429	5.72751	7.55321	4.35715	6.41744
ADM	8.52634	9.2313	8.1859	9.38399	8.13799	9.40259	7.3321	8.63899	6.70914	7.90291	7.67158	7.68995	8.39058	7.4227	7.92841	5.79907	8.24001	6.09158	7.96633	6.95385		TNFRSF17	1.425	3.771	2.346	5.08413	0.0042							P7	S-TTF2	114	1	57	1	0	0	6.62358	7.07901	4.66682	6.15285
ADORA2A	5.91428	6.01808	5.54238	5.24534	4.48397	5.97113	5.84367	4.89799	4.88588	5.74956	5.81491	5.18197	5.53944	5.26168	5.53629	5.79907	5.9263	5.15442	5.0721	3.38671		SELP	2.555	4.887	2.332	5.03503	0.0048							P8	S-TTF2	203	1	58	1	0	2.75768	9.08919	7.45791	4.19293	7.34311
AKT1	10.3637	10.3917	11.239	10.7576	10.4356	10.898	10.9145	11.3708	10.177	10.8588	10.6733	10.1021	11.0889	11.2436	10.7677	11.4269	10.4436	10.5871	10.7357	10.652		FCRL2	2.033	4.35	2.317	4.98295	0.0055							P9	S-TTF2	249	1	71	1	0	2.82333	4.85591	4.66173	4.33238	5.1556
ALDOA	11.8354	12.6168	12.6867	12.5116	12.3086	13.2545	10.7531	11.7917	11.9303	12.0192	12.0398	12.7038	12.0553	11.4533	11.7917	12.4965	11.8803	12.2883	12.767	11.6851		EOMES	1.549	3.671	2.122	4.35297	0.0297							P10	S-TTF2	230	1	71	1	3.49402	3.05892	6.82276	6.85053	3.82785	7.80695
ALDOC	9.65748	7.94493	7.28013	7.73581	7.60234	8.13144	8.767	8.16608	6.80635	6.3646	7.80083	8.05097	7.52412	6.0963	6.81472	8.1929	6.96773	7.55712	7.69451	5.85189		CXCL9	6.318	8.391	2.073	4.20761	0.0442							P12	L-TTF2	179	0	127	1	6.31119	5.0747	7.53092	8.24546	2.63282	6.5757
ANGPT1	3.685	5.90446	6.22087	4.66445	5.35637	4.91846	4.3803	3.11838	4.74584	5.78837	5.62592	5.86359	6.23782	6.83168	5.40992	6.78605	5.43959	5.64006	4.54427	5.85189		TIGIT	4.262	6.204	1.942	3.84238	0.1198							P11	L-TTF2	220	1	127	1	6.6815	6.79677	9.37088	9.28792	5.86609	8.09918
ANGPT2	0	6.19764	7.55917	6.41073	6.43479	6.17949	5.49911	5.07286	5.52283	5.96812	6.60523	6.06119	6.3968	4.56945	8.06747	7.19782	4.78133	6.04785	6.60291	4.31604		CES3	5.392	3.462	-1.93	0.262429	0.1302							P13	L-TTF2	162	1	134	1	5.66239	7.00827	8.43437	7.74539	4.1752	7.03696
ANGPTL4	7.74489	9.31706	8.99113	4.94766	8.40651	10.6739	9.12715	8.38084	7.00716	9.58236	6.61723	7.69772	9.02441	9.22207	9.44911	7.19782	8.40699	7.40942	8.20339	8.67154		SH2D1A	4.348	6.268	1.92	3.78423	0.1408							P14	L-TTF2	311	1	154	1	7.83563	5.46107	7.64389	7.64974	2.90653	6.92142
ANLN	9.57013	7.43287	8.72041	8.07121	8.60896	9.04261	6.73104	7.86694	7.98779	6.25805	8.82112	7.9132	7.66312	8.21268	7.35024	7.00658	7.57199	7.6768	9.3451	6.95385		HLA-DOB	3.868	5.775	1.907	3.75028	0.1538							P15	L-TTF2	485	1	176	1	4.606	8.18789	8.18789	7.96633	4.44346	8.14886
APC	9.37775	8.86436	9.40693	8.90078	8.81652	9.22599	8.70509	9.49463	9.04925	9.215	8.99444	9.17515	9.33629	9.29104	8.84633	8.94577	9.27159	8.91151	9.00744	9.35246		CXCL10	6.506	8.524	2.018	4.05022	0.1591							P17	L-TTF2	233	1	177	1	6.57955	7.66103	8.54791	8.82338	4.42239	7.98369
APH1B	0	7.12576	5.22017	0	5.10687	3.18945	4.02243	0	3.64939	4.42853	5.35206	5.49889	4.92968	5.26168	3.50829	5.227	3.0995	5.95619	7.24958	0		BLK	1.699	3.592	1.893	3.71407	0.17							P16	L-TTF2	246	1	177	1	0	0	7.65457		6.78605	7.00658
API5	9.79867	9.43173	9.74334	9.99236	9.61569	10.0211	9.81992	9.97949	9.92203	9.83608	10.0925	10.0645	10.0991	10.4067	9.88292	9.97075	9.77393	9.66428	9.90626	9.95743		IDO1	6.585	8.476	1.891	3.70892	0.1722							P18	L-TTF2	284	1	197	1	5.31062	7.46035	9.53561	8.43094	5.90808	8.07562
APLNR	7.03868	7.00691	8.19102	6.48854	6.77803	6.38975	6.92458	6.73683	4.82531	6.58999	6.44615	5.45067	7.09814	6.17949	8.10194	7.19782	7.56046	7.57263	6.65303	7.4201		HLA-DQB1	6.851	5.032	-1.819	0.283417	0.2741							P19	L-TTF2	345	1	238	1	7.54328	5.14396	10.1634	10.0417	5.14396	6.85921
APOE	12.4327	10.6045	12.0737	12.7387	10.7672	9.31331	15.6046	14.9302	11.7073	12.6569	12.6914	10.8792	11.5631	10.3057	12.342	12.6394	12.3204	12.3162	13.1981	12.2588		TPSAB1/B2	8.24	10.05	1.81	3.50642	0.2872							P20	L-TTF2	522	1	240	1	3.38671	6.07071	6.83934		5.27936	6.71496
APOL6	11.2553	8.43892	8.90017	9.59072	8.18021	10.0677	10.2211	10.2028	8.51682	8.20493	9.90949	8.16929	9.62508	9.05368	9.48351	8.36227	10.0817	9.28557	9.58018	9.54744		EGF	2.897	4.669	1.772	3.41527	0.3621
AQP9	8.03318	6.55853	6.83255	5.9053	5.65137	5.77108	11.2379	10.917	5.67646	7.07898	8.13926	5.62374	6.63312	6.16323	6.59999	7.00658	7.50742	6.17526	9.52069	7.05994		CCL22	3.928	5.701	1.773	3.41764	0.3623										1 = Event		1 = Event	Log2(norm-count+1); Missing values: Outliers removed with the ROUT method (Q=2%)
AREG	9.32537	8.28284	7.94626	6.06622	8.12844	9.68477	6.66753	6.86124	7.25403	7.10995	8.78035	8.78332	9.74556	9.64141	8.73652	8.1929	7.77513	8.12907	7.83138	8.7686		CCL4	5.517	7.277	1.76	3.38698	0.3882										0 = Censored		0 = Censored
ARG1	9.87355	1.78832	0	0	0	0	12.6559	10.8481	1.14769	0	2.08834	0	0	1.39206	0	0	0	0	9.75958	3.38671		TNFSF18	1.78	3.471	1.691	3.2288	0.5486
ARG2	0	4.92835	5.40797	3.76262	4.94217	4.8388	2.47902	0	4.39624	5.5152	5.32305	5.43836	4.90498	6.83168	4.81991	0	4.9674	4.54832	3.49919	3.38671		FAM30A	2.58	4.267	1.687	3.21986	0.5598												Effect size (Cohen’s d) and β-error (1 – power) for the six NanoString genes
ARID1A	7.38425	9.05947	8.76921	8.96797	8.79857	9.40259	9.08321	8.77174	8.32781	9.07292	8.61516	8.36084	9.02441	8.9149	8.784	9.88992	8.93471	9.11594	9.33746	8.85955		CCL21	7.915	9.596	1.681	3.2065	0.5749													CXCL11	CXCL13	CXCL9	CXCL10	CXCR3	CD8A
ARNT2	4.6278	7.23555	7.06249	7.07236	6.00457	6.49744	4.57749	5.77581	6.69228	7.07898	6.65845	7.63167	6.64062	7.20171	5.68922	6.52563	7.32189	6.46852	5.27775	4.87665		BTLA	1.009	2.675	1.666	3.17334	0.6101												Cohen`s d	1.55	1.41	1.88	2.31	1.01	1.33
ATF3	6.7516	7.56026	7.88432	9.78827	9.06957	9.22207	6.66753	7.25514	8.22313	9.62184	11.0135	9.57511	9.51823	11.3408	10.2317	10.6151	8.76432	8.38774	7.2332	8.9451		CXCR4	9.417	11.05	1.633	3.10157	0.6855												Statistical power	0.91	0.85	0.98	1	0.57	0.8
ATM	8.85675	8.65195	9.35991	9.16054	8.22571	9.59972	8.98241	9.6851	8.85178	9.45248	8.95243	9.08128	9.51007	9.35686	9.77384	9.19043	9.02973	9.15768	8.77828	9.35246		HLA-DQA1	7.345	5.783	-1.562	0.338681	0.8454												β-Cerror	0.09	0.15	0.02	0.005	0.43	0.2
AXIN1	7.4832	7.25886	7.21117	8.72708	7.37888	7.71811	6.48307	7.85502	7.97216	7.58248	7.0029	7.38781	7.62205	6.60969	7.69544	7.89447	7.93096	7.73311	7.78718	7.05994		IL12RB2	1.846	3.391	1.545	2.91804	0.8742
AXL	8.70098	8.50376	9.22149	9.44381	7.58847	10.4559	7.94565	8.33008	8.61177	8.9775	8.80941	8.56714	10.165	8.28585	9.26363	8.28007	9.23036	8.60701	8.1433	8.91714		OLFML2B	6.68	8.226	1.546	2.92006	0.8743
B2M	15.0003	15.1009	14.5259	14.9445	14.7438	15.6501	15.0931	15.2148	14.1553	14.6332	15.5116	14.5809	15.4065	14.7124	14.722	15.1371	15.4555	15.6698	15.6688	14.9331		CD8A	5.797	7.342	1.545	2.91804	0.8753
BAD	8.37992	8.16443	8.75543	8.73242	7.96095	8.97435	8.40105	8.38084	7.97565	7.91611	8.35526	7.22534	8.47897	8.31558	8.69196	8.1929	8.82819	8.622	8.59815	9.02586		CD3G	3.526	5.057	1.531	2.88986	0.8982
BAMBI	4.6278	7.5973	6.85855	7.68713	7.8549	5.81337	7.53553	7.64952	6.91933	6.95655	9.1959	8.3883	6.42312	7.88108	7.15393	6.78605	7.60041	6.96818	7.54328	7.33813		CD247	3.462	4.991	1.529	2.88586	0.8987
BATF3	4.6278	6.07171	6.3364	6.74256	5.38874	5.81337	5.63813	4.58811	5.21582	6.25805	6.40521	5.49889	6.71352	6.07907	7.30361	6.20761	6.06328	6.50132	6.01261	5.85189		STC1	3.743	5.256	1.513	2.85403	0.922
BAX	10.0614	9.60085	10.0502	9.51682	9.76031	9.5967	8.95164	10.1056	8.99786	9.2997	8.97708	9.85703	9.31887	8.78809	9.49393	9.99672	9.25381	9.47085	9.84829	9.26644		GZMK	5.878	7.41	1.532	2.89186	0.9458
BBC3	7.89623	7.63341	8.17559	9.35831	8.33771	9.83089	7.30453	9.0268	7.76404	7.58248	8.31898	7.05034	8.11457	7.66136	8.74963	9.36008	8.26862	7.26411	7.34413	7.25123		CCL13	2.541	4.029	1.488	2.805	0.9494
BBS1	7.03868	7.15089	7.85233	7.91558	6.62341	8.20476	7.41178	8.23209	8.02024	7.63133	7.58258	7.32567	7.98804	8.2478	7.573	7.36665	7.70357	7.40942	7.13082	8.15369		CSF2	2.647	4.093	1.446	2.72452	0.978
BCAT1	4.6278	7.58813	10.2768	9.49499	7.19893	6.7793	5.88148	10.2605	6.07796	7.87614	7.70006	7.13669	8.75071	9.9903	6.01281	7.65457	8.15825	6.46852	10.1417	9.12695		NLRP3	3.014	4.457	1.443	2.71886	0.9801
BCL2	0	5.99051	5.72308	5.65834	5.87347	5.97113	4.75093	5.49773	5.19203	6.80394	7.00746	6.82774	6.86841	6.86222	7.24312	5.79907	6.73119	7.35663	5.80665	6.83934		SELL	5.209	6.701	1.492	2.81279	0.99
BCL2L1	10.8544	9.27768	8.88443	10.0023	9.37237	10.8301	9.69807	9.97123	10.1984	9.37333	10.1541	9.88395	10.0696	10.0267	10.2866	9.68157	10.4388	9.63502	10.7444	9.37319		CD79A	5.241	6.655	1.414	2.66475	0.9903
BCL6B	0	5.28684	7.9218	5.01932	5.21912	5.06568	5.80484	4.46802	5.02703	5.56074	5.82529	4.97595	6.49105	5.32152	7.0016	4.26502	5.28007	5.3828	6.70146	5.85189		NCR1	2.7	4.094	1.394	2.62806	0.9945
BID	7.4832	6.70146	6.84561	6.93087	7.00377	7.69568	7.15817	7.63566	7.89137	6.67528	7.76891	7.36522	7.06509	6.45799	6.27695	7.89447	6.42287	7.0369	6.44119	6.4285		TNFAIP3	6.62	8.014	1.394	2.62806	0.9946
BIRC3	6.17332	6.17332	4.75014	5.74544	5.25468	6.04398	4.90575	6.13252	5.97716	6.55666	7.42426	5.79766	4.95395	6.14679	6.92665	0	7.53713	6.79382	5.80665	6.07071		CXCR3	3.37	4.756	1.386	2.61353	0.9957
BIRC5	9.61446	7.17559	8.19102	7.23922	7.32972	8.84272	6.57824	6.86124	7.95282	5.34344	8.40974	6.75018	6.823	7.20964	6.8476	8.1929	7.40802	6.87114	7.50286	5.27936		CD69	6.111	7.497	1.386	2.61353	0.9957
BLK	0	1.78832	0	0	0	5.8944	3.88025	3.11838	2.30762	0	5.74006	2.44868	3.21325	4.41323	7.30361	0	5.4142	5.23463	2.14919	0		IL6	5.941	7.326	1.385	2.61172	0.9958
BLM	4.6278	3.26145	5.09451	4.57215	4.48397	6.38975	3.72252	0	4.60881	5.88104	5.77262	5.48699	4.47269	4.87918	4.75207	7.19782	4.47245	5.45154	5.80665	5.27936		DUSP1	10.53	11.9	1.37	2.58471	0.9974
BMP2	7.74489	7.93773	6.05086	7.53652	7.8018	7.05079	6.79187	7.30856	8.05527	7.20623	6.82291	8.03266	7.31513	7.56563	7.97379	8.44004	5.9263	8.41381	8.15204	5.59384		ATF3	8.204	9.562	1.358	2.5633	0.9984
BNIP3	7.4832	7.21187	7.39119	7.62532	6.28808	7.27919	8.27176	8.107	5.19203	8.98587	5.21665	6.89235	6.89999	9.10565	6.78108	8.28007	8.09973	7.28309	7.16576	9.02586		LCK	5.826	7.167	1.341	2.53327	0.9991
BNIP3L	6.17332	9.52358	10.151	8.99044	8.77121	9.41638	8.73121	9.85034	8.7597	8.84343	10.0322	9.29777	10.0744	9.34969	8.69196	9.64919	8.45758	8.02013	9.17545	9.24411		MAGEB2	4.221	2.884	-1.337	0.395843	0.9993
BRCA1	6.90227	5.71525	6.70936	5.49198	6.12473	7.033	5.59326	6.48168	6.11638	5.17795	7.45467	5.3359	5.89331	6.80048	5.53629	4.26502	6.12719	5.51716	6.49714	4.87665		APH1B	3.274	4.608	1.334	2.52101	0.9994
BRCA2	6.90227	5.71525	6.83255	5.38753	6.62341	7.21754	4.66682	5.82553	6.17216	5.82615	7.28075	6.61998	6.5873	6.04398	5.86007	7.19782	6.84957	7.0369	6.32234	5.59384		KLRK1	4.863	6.231	1.368	2.58112	0.9994
BRD3	9.90958	8.97051	9.46309	9.94254	8.83719	10.1648	8.98676	9.81693	9.54744	9.38762	8.92855	8.99985	9.96	9.1843	9.23285	10.2335	9.43831	8.89926	8.55925	9.15116		IL1R2	5.929	7.254	1.325	2.50533	0.9996
BRD4	9.79867	9.31706	9.94793	9.8061	9.09186	9.35328	9.08726	9.49078	9.52738	9.76612	9.37883	9.53014	9.71304	9.43173	10.019	9.86193	9.46328	9.74523	9.32978	9.63586		IL7R	7.961	9.285	1.324	2.50359	0.9996
BRIP1	7.4832	3.85775	8.23139	4.87225	4.35886	7.33832	4.90575	5.87359	6.36535	5.66868	6.86378	6.73012	5.64758	5.83406	5.31907	6.20761	6.27556	4.77981	5.51302	5.85189		IL22RA1	6.673	7.982	1.309	2.4777	0.9998
BTLA	0	3.43516	0	0	0	4.66493	0	0	0.685082	1.30258	5.10178	2.94275	3.43641	2.33951	5.36521	0	4.37053	3.19295	0	0		CCL19	7.046	8.387	1.341	2.53327	0.9998
C1QA	6.17332	9.78669	9.40472	9.2857	7.99814	7.98186	10.5611	9.73148	8.30026	11.3114	10.1987	9.84368	9.56626	9.34429	9.9488	9.71324	9.78264	10.0188	10.7899	10.5373		NKG7	6.177	7.455	1.278	2.42503	>0.9999
C1QB	5.19317	9.5639	9.47154	9.30195	8.26111	7.32376	10.966	10.0828	8.24786	11.9551	10.1684	10.5396	9.58775	9.08206	9.23596	9.04866	9.45864	10.1845	10.9993	10.3197		MARCO	7.552	6.279	-1.273	0.413798	>0.9999
C2	6.7516	7.13838	8.53533	7.13822	6.93968	6.04398	10.7809	9.66134	6.62724	7.04733	7.61286	5.72856	6.97307	5.37897	7.01613	6.78605	7.43983	9.16793	9.08707	6.57883		CCL5	7.574	8.831	1.257	2.38998	>0.9999
C5	10.8358	5.61045	6.15944	5.68061	5.25468	7.11982	12.6892	11.9366	5.79175	7.15518	5.16853	5.77825	6.3968	8.66935	6.25261	5.227	7.3886	6.50132	10.4907	8.10496		CCND2	8.334	9.59	1.256	2.38833	>0.9999
C5AR1	0	6.48137	7.55122	7.08911	5.5114	8.10614	5.59326	4.89799	6.5684	8.06576	7.40015	6.98413	7.07065	5.97113	7.53314	0	6.90531	6.62552	5.14396	7.70808		SFRP1	6.565	7.807	1.242	2.36526	>0.9999
C7	6.39285	11.6311	4.57301	4.19277	9.2367	8.58642	11.072	10.3267	8.22313	10.602	10.4848	10.3127	12.3849	13.1558	10.5811	12.3928	11.1026	10.9647	7.16576	12.4946		CXCR2	2.896	4.131	1.235	2.35381	>0.9999
CASP1	8.21694	7.63341	7.23121	8.28256	7.93927	8.2896	8.17611	8.13684	7.51117	8.24034	8.37306	8.21691	7.96434	7.20964	7.64957	7.51778	8.07158	8.3432	8.39227	7.77191		LAG3	4.148	5.382	1.234	2.35218	>0.9999
CASP3	7.57581	7.65991	8.57899	7.93424	7.83742	8.20476	8.42685	8.20417	7.68741	8.21564	8.81463	8.85454	8.38836	8.2323	7.79992	7.65457	7.77013	7.73311	8.0435	7.83303		IL1A	5.012	3.802	-1.21	0.432269	>0.9999
CASP8	6.90227	7.50286	6.98197	7.84338	7.41861	8.25165	6.71018	7.69035	8.13229	5.62647	8.02905	6.98413	7.50781	6.56087	7.68639	8.1929	7.88086	7.54143	7.82046	7.4201		PDCD1	3.421	4.699	1.278	2.42503	>0.9999
CASP9	7.03868	6.80007	7.06249	7.28355	6.46546	7.4227	6.94258	7.25514	6.41243	7.70416	7.23086	7.59332	7.44498	7.69568	7.19283	6.78605	7.45858	6.99145	6.49714	7.05994		PLA2G2A	6.751	7.961	1.21	2.31338	>0.9999
CBLC	6.17332	7.11302	4.37104	6.7843	7.07512	7.60228	6.7516	7.01914	6.70494	6.23013	6.58092	6.71489	5.42254	5.23081	6.56087	6.52563	6.80142	5.95619	6.67744	3.38671		MS4A1	5.429	6.634	1.205	2.30537	>0.9999
CCL13	0	4.80712	0	5.82758	3.0765	3.42588	2.01797	0	1.64491	4.61277	5.29344	4.14746	5.25681	3.18945	3.93272	0	2.01024	3.19295	7.00139	6.26067		HLA-DRB1	11.07	12.26	1.19	2.28153	>0.9999
CCL14	6.39285	6.6495	8.42219	5.21514	6.27081	7.60228	12.0128	9.68847	6.95863	8.37072	8.48534	6.90134	8.48731	9.04926	9.83659	8.51384	8.42299	7.71924	8.31655	9.63586		CD45RA	3.456	4.638	1.182	2.26891	>0.9999
CCL18	5.91428	7.27037	5.05007	5.86697	7.83742	6.27338	6.66753	5.9201	6.46797	7.81167	7.7716	6.28393	6.45748	4.79726	8.10194	9.23475	8.21816	7.32033	8.57233	7.33813		CD27	5.369	6.55	1.181	2.26734	>0.9999
CCL19	6.7516	7.65113	0	4.12941	6.14382	8.81176	8.40105	8.20417	5.02703	8.29526	9.67633	7.02998	8.56816	8.2284	10.6444	8.28007	9.12866	9.53956	3.88197	8.88863		GZMM	1.516	2.686	1.17	2.25012	>0.9999
CCL2	8.21694	9.96554	9.45672	9.76891	9.89597	10.2228	9.72951	10.0492	8.57201	11.2802	10.7286	10.3807	10.5086	10.9386	11.6103	10.8181	9.07296	8.98872	10.9687	10.7817		SNCA	4.251	5.416	1.165	2.24233	>0.9999
CCL20	8.65926	6.53962	5.93344	8.73242	7.36268	7.27919	9.60225	5.49773	4.79405	5.23524	8.05795	7.55392	6.89999	7.19372	7.6118	6.52563	7.30127	8.56108	5.9737	3.38671		CPA3	7.06	8.21	1.15	2.21914	>0.9999
CCL21	8.27334	7.72829	6.22087	4.06313	8.20314	9.19033	10.3396	9.60907	8.55112	6.97349	9.24796	8.24899	8.69779	8.21663	12.7418	8.77621	11.2308	8.68759	10.2796	9.82828		RSAD2	7.699	8.842	1.143	2.2084	>0.9999
CCL22	0	7.30437	1.6196	5.65834	4.42277	6.21147	2.47902	1.54648	3.99013	6.05024	6.39827	5.95284	6.12476	5.65958	6.01281	6.20761	5.69285	6.73987	2.14919	6.07071		CCL8	3.274	4.417	1.143	2.2084	>0.9999
CCL3L1	0	5.81296	6.6805	6.90272	5.56903	6.24276	6.27152	6.73683	4.31046	5.72976	8.99098	4.44688	6.78292	8.91003	7.4712	7.51778	6.57955	5.23463	7.35931	4.31604		IRF4	5.876	6.996	1.12	2.17347	>0.9999
CCL4	4.6278	5.41685	5.54238	6.09966	5.4817	6.97829	4.3803	6.20944	4.64431	5.78837	8.73013	4.86994	7.07065	8.31925	8.37992	8.00095	7.24477	7.26411	7.29763	5.59384		GZMA	4.59	5.689	1.099	2.14206	>0.9999
CCL5	5.91428	8.42354	7.54322	6.13235	7.18977	8.3045	7.7346	8.77806	6.82581	8.89323	9.59296	7.60163	8.95394	8.36262	8.97464	8.89144	9.52389	9.73147	8.42869	8.24649		MRC1	7.331	8.424	1.093	2.13317	>0.9999
CCL7	0	0	0	2.51468	1.51547	4.35715	0	0	1.14769	0.793561	2.22007	1.08052	0	0	0	4.26502	4.52084	0	5.27775	0		CXorf36	6.054	7.13	1.076	2.10818	>0.9999
CCL8	0	3.26145	3.0453	4.06313	4.5991	6.41744	2.01797	2.75768	2.47468	4.09876	5.9633	3.01084	3.79999	3.88835	5.36521	4.26502	5.71382	4.11183	8.05287	0		IL2RA	5.624	6.694	1.07	2.09943	>0.9999
CCNA1	0	3.43516	3.0453	2.51468	1.92158	3.96539	4.15184	0	0.382829	2.22242	3.96686	4.26365	3.62962	2.08714	0	0	0	3.93105	1.44249	0		LY9	4.448	5.518	1.07	2.09943	>0.9999
CCNB1	9.03042	7.34848	8.17041	7.28355	8.70206	9.05588	7.51162	6.90814	8.00666	6.01795	8.86707	8.03266	7.69227	7.62026	7.24312	7.00658	8.00511	7.0369	9.45512	6.71496		CD36	7.027	8.08	1.053	2.07484	>0.9999
CCND1	11.0201	9.97612	8.97636	10.4798	9.60539	11.3235	10.0532	10.729	10.2569	8.85718	10.2933	9.34305	10.1241	10.3223	11.4827	10.4744	9.98373	9.63502	11.0702	9.65291		ZAP70	5.625	6.662	1.037	2.05196	>0.9999
CCND2	5.19317	9.58018	10.3531	8.69735	9.12586	7.7834	7.24775	7.75593	9.07142	8.53089	9.96571	8.56148	10.2726	10.9041	9.02581	10.2115	8.92575	9.42885	8.39227	10.2087		CD3D	6.306	7.341	1.035	2.04911	>0.9999
CCND3	8.37992	8.32761	7.87161	8.06699	8.37858	8.17263	7.72423	8.1757	8.23627	7.57695	7.9387	7.56529	8.71742	8.02749	8.26293	8.00095	9.44773	9.16282	8.34732	9.07729		CD6	4.83	5.862	1.032	2.04486	>0.9999
CCNE1	7.57581	5.24077	6.70936	6.69958	6.81422	7.10287	5.23272	4.33702	6.35467	5.20688	6.81772	6.10078	6.15649	6.71383	6.81472	7.00658	6.48516	6.21535	6.2263	5.59384		COMP	8.197	9.228	1.031	2.04344	>0.9999
CCNO	3.685	5.24077	3.50646	4.94766	5.35637	6.47126	0	4.89799	6.53569	4.21726	4.68935	4.65271	4.8543	5.10025	3.66406	0	5.75485	5.23463	6.0505	3.38671		KIR3DL1	0.7947	1.805	1.0103	2.01433	>0.9999
CCR2	0	6.22156	4.04848	4.12941	5.06742	4.23801	6.05697	5.36953	4.51605	5.96812	6.18104	5.61283	5.77567	6.06163	4.81991	6.20761	5.1007	6.13403	5.51302	4.31604		CSF3R	6.83	7.838	1.008	2.01112	>0.9999
CCR4	5.19317	6.31346	1.6196	5.63572	4.29198	5.32152	3.72252	1.54648	3.64939	5.84468	6.54368	5.36221	6.4404	5.16701	6.45818	0	5.30791	7.32033	3.88197	0		SIGLEC5	2.261	3.261	1	2	>0.9999
CCR5	0	4.80712	4.57301	5.5415	4.14814	5.77108	5.63813	6.97576	4.87098	6.29893	7.53277	5.76845	6.27684	6.06163	5.68922	5.79907	5.9263	6.4006	6.62819	5.59384		RUNX3	5.811	6.808	0.997	1.99585	>0.9999
CD14	7.38425	9.43429	9.96599	9.9563	8.34185	8.49193	11.4264	10.8541	8.57085	10.0843	10.1107	9.26503	9.57509	8.82732	9.08215	8.77621	9.30996	8.47288	9.76529	9.37319		TRAT1	3.999	4.988	0.989	1.98481	>0.9999
CD163	5.59832	9.18643	10.0946	8.94055	8.01379	8.23619	10.5479	9.57313	7.55845	9.78663	9.98146	9.50969	9.67065	9.52693	9.60144	8.94577	9.75129	10.0524	9.50031	11.1127		DUSP2	4.698	5.687	0.989	1.98481	>0.9999
CD19	6.58335	3.06391	3.95516	3.76262	2.49755	7.76196	4.57749	3.4067	3.71763	4.42853	6.327	3.98767	5.40504	5.51332	8.35155	0	6.53313	5.3828	0	4.87665		GNLY	5.381	6.365	0.984	1.97794	>0.9999
CD1C	0	7.56026	2.85174	5.80748	5.62444	6.7793	5.54695	5.82553	5.11822	5.96812	6.29748	6.12403	6.71352	6.19557	6.27695	6.52563	5.56024	4.88297	4.18419	6.71496		SELE	4.909	5.89	0.981	1.97383	>0.9999
CD2	0	6.39986	6.42608	5.82758	5.02686	6.11333	6.02354	6.60068	5.40361	5.56074	7.26939	5.19666	6.56383	5.87457	6.78108	5.227	6.76171	5.95619	5.89259	4.31604		SGK1	9.392	10.37	0.978	1.96973	>0.9999
CD209	0	5.04018	4.13613	4.87225	3.0765	5.68258	6.60109	4.03283	3.90489	5.49188	6.00043	4.85149	5.29532	4.95669	6.56087	0	5.30791	2.82956	5.27775	6.26067		CLEC4E	1.166	2.143	0.977	1.96837	>0.9999
CD244	0	4.52902	1.02606	0	0	3.18945	5.34524	2.75768	1.14769	3.49402	4.99547	0.801733	3.85259	0	2.90435	0	1.7099	2.82956	4.64676	0		IFI6	9.477	10.45	0.973	1.96292	>0.9999
CD247	0	3.26145	4.50878	3.67658	2.49755	4.75448	3.54541	4.03283	3.38139	4.95732	6.42583	4.2913	5.53944	4.66493	6.25261	0	6.41008	5.51716	4.74246	6.07071		ICOS	2.54	3.506	0.966	1.95342	>0.9999
CD27	0	5.99051	3.3685	5.30391	4.80499	6.21147	5.91833	5.5578	4.28819	6.87777	7.12138	6.42787	6.66288	5.97113	7.65886	5.227	6.94131	7.78731	5.27775	6.4285		OAS3	8.358	9.319	0.961	1.94666	>0.9999
CD274	0	5.57375	3.74818	5.41436	3.90128	7.97256	4.83042	4.98807	3.24931	4.73699	6.07192	4.11689	5.47381	5.29191	6.52067	0	5.58321	5.15442	6.94216	3.38671		ANGPT1	4.878	5.823	0.945	1.92519	>0.9999
CD276	6.7516	10.3784	11.5023	10.8242	10.1173	11.0249	9.09934	10.1815	9.93597	10.4769	10.3685	9.86165	10.9274	9.60876	10.5774	10.8892	10.1857	10.0131	9.92423	10.3721		CD28	5.446	6.385	0.939	1.9172	>0.9999
CD28	0	5.4577	5.8581	5.38753	3.90128	6.41744	4.97734	6.09246	4.79405	6.12794	7.26939	5.57958	6.36094	5.48743	7.95882	7.00658	6.46057	7.0369	4.43394	6.26067		DKK1	5.481	6.41	0.929	1.90396	>0.9999
CD300A	0	7.39129	7.14931	7.05541	5.96218	6.90196	8.14536	7.69035	7.36191	8.24732	8.22016	7.6558	7.7279	6.76859	7.69544	7.65457	7.27329	7.6182	7.60823	7.25123		AREG	7.733	8.638	0.905	1.87254	>0.9999
CD36	3.685	7.98041	9.44175	4.42159	6.96136	6.97829	8.66228	6.99761	6.88636	8.25427	8.24937	6.65763	8.60312	8.86047	10.1696	7.65457	7.84805	7.47694	6.74832	8.53104		CCL18	6.508	7.41	0.902	1.86865	>0.9999
CD38	0	4.98535	4.57301	0	4.89787	4.99395	5.44962	4.46802	4.76209	5.31714	6.34154	5.77825	6.17725	5.40686	5.40992	0	6.55653	6.99145	5.61768	4.87665		IL33	6.261	7.154	0.893	1.85703	>0.9999
CD3D	4.6278	7.02061	5.57411	5.68061	6.16266	6.90196	6.64572	7.66326	5.65051	7.13274	8.30607	6.27011	6.78292	6.74694	8.55932	8.00095	7.99658	8.40517	6.74832	5.59384		HLA-DRA	11.35	12.24	0.89	1.85318	>0.9999
CD3E	4.6278	6.6495	4.29691	4.61903	4.35886	5.5883	6.08964	5.82553	3.87532	6.23013	6.45286	5.93543	5.5554	4.95669	7.03052	6.52563	6.7817	7.0591	4.74246	5.85189		CD48	6.616	7.5	0.884	1.84548	>0.9999
CD3G	0	4.60373	2.85174	2.51468	3.70961	5.32152	4.3803	4.33702	3.71763	3.82785	6.07192	4.11689	4.3316	4.8388	6.17702	5.227	5.58321	5.64006	3.70324	4.87665		HERC6	6.815	7.698	0.883	1.84421	>0.9999
CD4	0	7.5789	7.8196	8.25313	5.597	6.69133	9.33562	8.1564	6.40728	8.63569	8.61965	7.91542	8.21841	7.62026	8.1155	7.19782	8.15442	6.79382	6.72508	8.33367		RELN	4.187	5.066	0.879	1.8391	>0.9999
CD40	7.16329	8.06217	7.5108	8.05425	6.95056	7.40897	7.51162	7.19966	7.8634	8.60613	8.93336	7.64244	7.96732	8.37679	8.03929	5.79907	8.73385	7.35663	8.34732	7.33813		OASL	6.432	7.307	0.875	1.83401	>0.9999
CD40LG	0	4.18419	1.6196	3.14696	2.23812	4.4672	3.34346	5.72432	3.75058	5.11828	5.4626	4.542	3.79999	3.96539	6.34761	0	5.94415	5.69779	3.88197	0		CD3E	5.216	6.089	0.873	1.83147	>0.9999
CD44	11.0446	10.5792	10.3207	10.2616	10.5993	12.097	9.88652	10.1056	9.73353	10.9267	10.559	11.2663	10.5737	11.2257	11.5378	10.4744	10.4038	10.4822	10.9675	10.8275		PTPRC	6.934	7.793	0.859	1.81378	>0.9999
CD45RA	0	4.08337	3.85538	0	1.92158	7.88604	4.97734	4.80191	2.99813	4.03565	7.08728	3.64611	5.507	4.91846	7.8736	4.26502	6.8305	6.25435	0	0		ITGB8	8.909	9.762	0.853	1.80625	>0.9999
CD45RB	0	6.76794	4.85719	4.98393	5.32327	4.91846	4.97734	4.19293	4.04428	5.80738	6.54368	5.66659	5.4905	5.35053	6.01281	4.26502	6.33088	7.18556	6.65303	3.38671		TNFRSF9	4.345	5.195	0.85	1.8025	>0.9999
CD45RO	0	8.52794	7.50257	8.12904	7.25268	7.67289	7.74489	8.12696	7.22795	9.0788	9.46186	8.2665	8.65401	8.15218	8.96718	7.89447	8.68956	9.36791	8.26108	8.70462		CD8B	5.103	5.939	0.836	1.78509	>0.9999
CD47	11.5229	10.3062	9.85895	10.7484	10.8825	10.7629	10.286	10.2491	9.87284	10.5041	10.8394	10.4639	10.7001	10.2375	9.89477	10.2115	10.7806	10.8324	11.5828	10.3824		XCL1/2	2.576	3.405	0.829	1.77645	>0.9999
CD48	5.19317	6.7516	6.05086	6.1161	6.00457	7.54068	7.09519	7.78134	5.83847	7.78314	8.28177	6.9628	7.35669	7.22539	8.67832	5.79907	8.16588	7.97414	6.72508	7.83303		C1QB	9.037	9.862	0.825	1.77154	>0.9999
CD5	5.19317	6.01808	4.95685	5.80748	5.18266	6.17949	6.05697	5.82553	4.60881	6.28543	6.91328	5.46288	6.30542	5.98969	7.04476	0	6.67884	7.18556	5.85026	5.85189		MS4A6A	6.053	6.877	0.824	1.77031	>0.9999
CD58	7.57581	6.46142	5.25973	6.24126	6.72831	7.26402	4.48226	7.08185	5.73526	6.99023	6.41899	7.15185	6.34267	5.19926	6.17702	4.26502	6.67884	6.92047	6.55099	6.4285		FCGR3A/B	8.798	9.618	0.82	1.76541	>0.9999
CD6	3.685	4.67476	3.74818	5.49198	4.70572	6.92142	3.34346	4.69896	4.76209	6.2718	6.41899	5.80726	6.07029	5.35053	6.63807	4.26502	5.99642	6.59546	5.61768	0		CXCL14	10.23	11.05	0.82	1.76541	>0.9999
CD68	8.32761	10.2138	9.44604	9.7637	8.94179	8.41849	9.93453	9.4438	8.26933	10.833	10.1602	9.75215	9.3386	8.76134	9.31155	10.12	9.37721	10.0413	10.4629	9.41377		CXCL8	8.154	8.973	0.819	1.76418	>0.9999
CD69	6.39285	7.04762	6.20069	6.01455	4.70572	6.95958	5.04555	6.20944	4.82531	7.70923	8.51611	7.08234	6.88112	8.20079	8.66915	7.00658	7.223	7.85231	6.29103	7.25123		GNG4	1.979	2.798	0.819	1.76418	>0.9999
CD7	5.59832	5.04018	6.07324	4.94766	4.75621	6.04398	5.34524	4.46802	4.69597	5.46818	6.03662	4.73553	5.74817	5.48743	7.03052	6.52563	6.56808	6.71212	5.9737	6.57883		CD80	5.481	6.295	0.814	1.75808	>0.9999
CD70	0	3.43516	3.74818	5.92409	5.72927	3.96539	3.10858	0	2.11865	3.82785	3.42731	4.31842	5.15579	3.05491	2.62981	0	4.01279	3.48297	4.31446	3.38671		FGF13	2.232	3.041	0.809	1.752	>0.9999
CD74	11.546	14.325	13.0111	14.981	12.562	14.0445	13.3699	13.4076	12.8546	14.763	14.3761	14.121	13.9729	13.3318	13.7094	13.6454	13.8575	14.5867	14.2101	14.1909		HLA-DPA1	9.782	10.59	0.808	1.75078	>0.9999
CD79A	4.6278	5.3748	3.95516	4.06313	4.5991	8.18073	5.04555	5.43505	4.71278	6.41507	7.61585	6.13169	7.01982	6.19557	9.44106	4.26502	7.43352	8.60701	3.26145	6.57883		CTSW	4.354	5.156	0.802	1.74352	>0.9999
CD80	0	6.44119	4.85719	6.62113	4.85218	6.17949	4.66682	5.5578	3.54057	6.61179	6.1891	6.26314	6.51572	6.14679	7.41747	5.227	6.27556	6.59546	6.46944	5.85189		MX1	8.312	9.11	0.798	1.73869	>0.9999
CD84	0	7.72829	8.04581	8.45075	6.32199	7.39512	8.42044	8.51568	6.82967	8.71839	9.33591	8.04286	8.34082	8.06298	8.61767	7.7795	8.40699	8.64419	8.16936	8.73697		SLAMF7	2.902	3.698	0.796	1.73628	>0.9999
CD86	3.685	6.37874	5.47674	5.94264	5.18266	5.53875	5.39838	4.46802	5.23923	7.26244	6.71538	6.48285	6.29595	6.59764	6.17702	6.20761	5.48907	6.29233	6.65303	6.57883		KLRD1	5.23	6.025	0.795	1.73508	>0.9999
CD8A	3.685	7.19987	5.72308	3.26958	5.21912	6.41744	6.15285	7.34311	5.1556	7.80695	8.09918	6.5757	7.03696	6.92142	8.14886	7.00658	7.98369	8.07562	6.85921	6.71496		KIT	5.908	6.698	0.79	1.72907	>0.9999
CD8B	0	5.04018	3.3685	5.51695	3.48852	4.4672	5.04555	5.77581	7.59519	5.62647	7.7982	4.49522	6.20786	4.4672	5.92312	7.00658	6.35777	6.32933	5.2124	5.59384		EGR1	10.63	11.42	0.79	1.72907	>0.9999
CD96	5.91428	6.22156	4.95685	5.05386	5.02686	6.17949	6.05697	6.17149	5.28492	7.03125	7.60082	6.06919	6.3968	6.48441	7.91296	7.19782	7.28735	7.81366	6.32234	5.85189		CCL14	7.758	8.537	0.779	1.71594	>0.9999
CDC20	5.19317	5.90446	6.42608	6.1161	6.84954	6.7793	5.23272	3.85272	5.99102	5.02387	7.03456	7.64513	5.43983	6.25815	5.27141	6.78605	5.9263	4.88297	7.43287	0		THY1	10.05	10.82	0.77	1.70527	>0.9999
CDC25C	0	1.15514	3.3685	2.70055	4.22185	2.08714	3.10858	0	3.78279	0	4.61949	3.51156	2.03664	0	0	0	2.25871	3.19295	5.27775	0		OAS1	9.243	10.01	0.767	1.70173	>0.9999
CDH1	10.2133	10.4396	8.46936	9.7637	10.3994	10.8556	10.2137	10.6135	10.7658	10.151	10.9874	10.9221	10.656	10.9205	10.9424	11.4646	10.3554	10.2726	10.344	10.0113		PF4	2.791	3.557	0.766	1.70055	>0.9999
CDH11	8.15825	11.6086	12.7355	12.8629	10.6857	9.28729	7.6495	8.70689	10.4369	11.4742	11.2841	10.5822	12.6244	9.87148	10.0877	12.1308	10.9286	10.8404	9.1582	10.6855		CCR5	5.403	6.168	0.765	1.69937	>0.9999
CDH2	7.89623	6.92187	10.4364	6.41073	6.55375	5.53875	10.1396	10.4146	7.60649	6.96504	6.97985	5.85435	7.93415	5.95233	9.47564	7.36665	6.86839	6.09158	8.16936	6.4285		HDC	3.892	4.657	0.765	1.69937	>0.9999
CDH5	5.19317	6.24509	9.18342	6.43714	6.37142	6.57323	7.94565	6.99761	6.4021	6.66489	7.75269	6.55304	7.41905	7.1857	8.01055	7.7795	7.19346	6.99145	7.11302	6.83934		CCL2	9.716	10.48	0.764	1.69819	>0.9999
CDK2	8.89319	8.90924	9.74508	8.5867	9.38846	10.0764	8.89268	9.20172	8.86595	8.85946	9.43669	9.05431	9.22475	9.05368	9.54243	9.36008	9.36401	8.56108	9.68627	9.17496		SOX10	2.665	3.427	0.762	1.69584	>0.9999
CDK6	7.16329	8.31655	8.69538	9.09364	8.25673	9.70456	7.07901	8.98912	8.2069	8.08926	8.53362	7.81425	8.48731	8.6751	8.90997	8.00095	8.21081	7.97414	8.92826	8.20084		CD5	5.611	6.365	0.754	1.68646	>0.9999
CDKN1A	7.03868	9.6122	9.53136	8.3256	10.0881	9.57228	7.98091	9.19228	7.74373	9.48532	9.03972	8.95626	9.24579	9.34969	9.60865	11.1075	8.66016	9.52767	9.13635	9.19838		OAS2	9.01	9.761	0.751	1.68296	>0.9999
CDKN1C	6.17332	8.61179	8.60611	8.44426	8.48346	7.64974	6.53144	7.04035	7.14983	8.55921	7.60685	8.23304	8.80176	8.58946	8.45651	8.94577	7.12468	8.325	6.65303	7.89167		SFRP4	9.17	9.919	0.749	1.68063	>0.9999
CDKN2A	7.03868	5.57375	6.62097	7.10566	4.85218	6.54841	7.8247	6.76259	4.98612	6.76556	5.13554	5.00962	8.14388	6.28845	6.32444	8.71496	6.03024	5.57992	7.94637	6.4285		IL10	2.722	3.467	0.745	1.67597	>0.9999
CDKN2B	5.59832	7.76944	7.28013	7.56074	6.72831	5.5883	6.64572	5.61547	7.18942	7.32975	6.80728	7.08629	8.78494	5.95233	6.15092	8.1929	6.53313	7.33859	8.03408	7.4201		IFIT2	6.944	7.688	0.744	1.67481	>0.9999
CEACAM3	4.6278	4.67476	3.85538	0	3.22729	5.06568	4.02243	3.64688	3.75058	3.05892	5.74006	3.84574	3.85259	3.62897	3.33365	5.227	5.43959	3.72434	3.26145	4.31604		IRF8	7.085	7.829	0.744	1.67481	>0.9999
CEBPB	10.7188	11.2087	11.348	10.7138	11.0404	11.7958	11.2038	11.0795	10.0203	11.1212	11.483	11.1682	12.0912	11.3471	11.2664	11.0341	11.5631	10.7546	10.5348	11.2479		IFIT1	7.78	8.523	0.743	1.67365	>0.9999
CENPF	7.16329	6.29103	7.15981	8.35705	7.8078	7.59017	5.34524	5.61547	7.35657	4.47684	6.88378	6.48883	6.85558	6.07907	6.27695	8.00095	6.6465	6.65497	6.67744	0		GBP4	7.877	8.609	0.732	1.66094	>0.9999
CEP55	9.52439	6.04515	7.31811	8.25684	7.27882	8.69785	6.45826	5.72432	7.10276	4.69676	7.95534	6.10857	6.6848	6.38975	7.48171	0	7.36228	6.68383	7.59547	6.57883		CCL3L1	6.029	6.761	0.732	1.66094	>0.9999
CES3	5.19317	5.5361	4.69348	1.36265	5.28938	2.55424	8.04062	7.64952	7.70643	5.89888	4.52073	4.2913	3.50373	5.97113	3.93272	0	5.67158	0	6.72508	0		PDGFRB	10.08	10.81	0.73	1.65864	>0.9999
CHUK	9.3518	7.94493	8.31827	8.83776	8.43003	8.78544	8.02382	8.56042	8.46689	8.65156	8.34987	7.88853	8.55036	8.49193	9.08904	7.36665	8.79415	8.71581	8.36997	8.4553		TLR8	3.196	3.925	0.729	1.65749	>0.9999
CLEC14A	0	6.80007	8.21638	5.94264	6.56796	5.53875	6.77188	6.78789	6.22587	7.07898	7.42767	6.9324	7.45776	6.72495	7.23071	6.78605	6.95017	7.01435	7.02061	7.57126		IL2RG	7.729	8.456	0.727	1.65519	>0.9999
CLEC4E	0	0	0	0	0	4.23801	0	4.33702	1.7787	1.30258	4.38696	2.79609	2.49936	3.531	0	0	3.94349	4.27245	0	0		COL11A1	7.595	8.322	0.727	1.65519	>0.9999
CLEC5A	5.19317	6.96502	6.9092	7.73581	5.06742	5.63621	5.84367	5.36953	4.84069	6.55666	6.34154	7.05438	6.92476	6.63349	5.72505	5.79907	5.75485	6.04785	6.44119	6.07071		FSTL3	8.655	9.375	0.72	1.64718	>0.9999
CLEC7A	5.19317	7.66864	6.94604	7.55472	6.65036	6.75781	7.1112	7.27317	6.01155	7.37507	8.83532	6.6995	7.46623	7.71811	7.39541	7.65457	7.56624	7.78731	7.86366	7.94802		ID4	6.402	7.121	0.719	1.64604	>0.9999
CLECL1	0	5.61045	3.3685	6.06622	3.36381	6.17949	5.34524	5.43505	3.78279	5.72976	6.43941	5.30911	4.8543	5.06568	7.26762	0	5.69285	4.6687	3.88197	5.59384		COL6A3	12.01	12.72	0.71	1.6358	>0.9999
CMKLR1	0	7.5973	6.87138	7.79825	6.10539	6.11333	7.682	7.34311	6.07145	8.42713	8.39239	7.39419	7.21825	7.54696	7.6022	8.10011	7.38206	7.69108	7.86366	7.05994		NGFR	6.617	7.316	0.699	1.62338	>0.9999
COL11A1	0	10.423	11.9014	11.7089	8.57772	6.64524	4.66682	4.58811	8.17236	9.26744	8.86958	8.2665	11.471	7.56563	6.45818	9.23475	8.81855	7.76046	7.93629	6.83934		GIMAP4	8.333	9.03	0.697	1.62113	>0.9999
COL11A2	3.685	2.83498	4.29691	6.37019	0	2.90653	0	0	4.51605	2.22242	1.78217	2.54368	2.84916	2.55424	0	4.26502	4.01279	2.82956	3.26145	0		ITGAL	6.879	7.573	0.694	1.61776	>0.9999
COL17A1	8.27334	10.4687	4.95685	6.99448	10.9846	11.9742	10.5567	11.4601	8.35484	8.03382	10.9227	8.11037	9.66514	7.46973	11.2326	8.10011	8.66016	7.6182	13.0677	9.95743		HEY1	6.096	6.79	0.694	1.61776	>0.9999
COL4A5	6.17332	7.07414	9.42008	2.86518	5.82699	6.33274	2.47902	4.19293	6.41757	5.95112	7.00746	6.1916	7.9372	5.85445	6.01281	4.26502	6.71048	6.4006	4.18419	5.85189		VCAN	11.54	12.23	0.69	1.61328	>0.9999
COL5A1	10.029	11.8439	14.5396	12.995	10.7099	10.6434	9.85835	10.6152	10.9457	11.284	11.7498	11.0995	13.1204	10.5275	11.5522	12.302	11.8121	10.6192	10.4855	11.1189		DLL1	6.709	7.394	0.685	1.6077	>0.9999
COL6A3	10.3895	13.0406	13.7279	13.7327	12.5724	11.2837	10.1396	10.6117	11.7512	12.8641	12.8576	12.6724	14.3315	12.2373	12.0466	13.8498	12.5554	12.4784	11.7044	12.4684		LILRB2	6.54	7.219	0.679	1.60103	>0.9999
COMP	6.39285	10.4435	8.2214	11.8362	9.14966	8.00941	3.54541	5.72432	8.19048	10.4582	9.39895	9.80824	12.0724	8.01848	8.03216	10.8752	10.6776	9.29963	5.2124	8.88863		GZMH	2.308	2.984	0.676	1.5977	>0.9999
CPA3	0	9.25757	2.03891	7.2467	7.50973	6.84193	4.66682	4.80191	8.34679	7.81167	7.62479	8.75878	10.0216	8.58337	5.92312	7.51778	8.87547	8.51364	7.64584	8.63767		LAMA1	2.433	3.107	0.674	1.59549	>0.9999
CRABP2	6.39285	10.033	12.3494	9.12444	9.57231	10.6938	0	6.13252	7.36989	7.96774	7.8601	5.82628	9.58289	7.33106	8.5343	8.51384	7.543	8.21066	8.84447	7.33813		MYCT1	5.042	5.712	0.67	1.59107	>0.9999
CSF1	6.90227	7.87878	7.95231	8.71903	6.97208	8.1563	7.682	8.05584	5.90583	8.65681	7.76352	8.36573	8.17519	8.10188	8.41872	8.10011	7.76009	7.6768	7.85298	7.89167		THBS1	12.43	13.1	0.67	1.59107	>0.9999
CSF1R	3.685	9.63465	9.13637	9.52914	7.47246	7.89591	9.71125	8.82159	8.12289	9.99589	10.1987	9.75588	9.80014	9.32797	8.46713	9.47539	8.90767	9.26662	9.42659	9.87262		CD163	9.104	9.765	0.661	1.58118	>0.9999
CSF2	0	2.83498	1.6196	4.91045	2.23812	5.93328	2.47902	0	2.55148	3.90049	3.72216	3.46377	3.29154	4.95669	5.40992	5.79907	4.52084	2.34266	4.04098	3.38671		FOSL1	8.02	8.679	0.659	1.57899	>0.9999
CSF2RB	0	6.90719	5.29824	6.06622	5.80317	5.93328	4.02243	1.54648	4.66173	6.99023	6.90351	5.74864	5.86799	4.75448	6.89555	0	6.80142	7.4266	6.65303	4.87665		TSLP	3.888	4.547	0.659	1.57899	>0.9999
CSF3R	4.6278	7.56026	7.17023	6.86432	7.15256	6.07907	7.60498	7.10217	6.22	7.91611	8.98173	6.75018	7.29627	7.02403	6.76396	8.36227	8.77682	9.30428	7.78718	7.33813		PNOC	0.8019	1.449	0.6471	1.56602	>0.9999
CST2	5.91428	9.65015	0	5.58938	9.011	4.91846	5.11067	8.2685	8.08302	6.09736	7.19127	8.90797	10.2756	7.31643	8.68743	11.7198	5.96179	10.3668	7.02061	9.12695		TNFAIP6	7.379	8.024	0.645	1.56374	>0.9999
CTLA4	0	6.09779	3.50646	6.80472	4.89787	6.59764	3.88025	4.33702	4.28819	7.01498	7.73076	6.79432	7.04263	6.96897	8.31087	6.52563	7.40158	7.95058	6.0505	7.25123		LRRC32	8.779	9.414	0.635	1.55294	>0.9999
CTNNB1	11.6876	12.2461	12.3954	12.0251	11.7301	11.8584	11.4478	11.9812	11.622	12.2511	12.143	12.5875	12.6267	11.7958	12.393	12.5762	12.1692	11.6346	11.6282	11.9356		PDCD1LG2	5.109	5.741	0.632	1.54971	>0.9999
CTSS	10.6459	11.3056	10.5253	11.508	10.8646	10.6867	11.8596	11.5607	11.2355	11.8847	12.0852	12.3082	11.5337	10.8211	10.8266	11.8678	10.7812	11.5971	11.5234	11.6216		MAP3K8	7.938	8.568	0.63	1.54756	>0.9999
CTSW	0	5.5361	5.25973	1.74733	4.07045	5.72751	4.3803	4.03283	2.21622	6.21597	6.14004	5.10617	5.42254	3.3125	4.8847	5.227	4.93205	4.77981	6.60291	0		HSD11B1	7.689	8.317	0.628	1.54542	>0.9999
CX3CL1	7.89623	8.49888	7.73089	8.91024	7.89488	9.06903	7.30453	8.4379	8.76978	8.78706	8.88951	9.01132	9.01579	8.78809	8.26293	8.28007	9.26628	8.622	9.43019	8.56746		JAK3	7.741	8.365	0.624	1.54114	>0.9999
CX3CR1	0	4.80712	1.6196	7.65374	2.23812	5.06568	5.95426	5.87359	4.14684	6.42741	5.81491	6.10078	5.29532	5.03026	4.05036	0	3.71303	3.19295	4.04098	3.38671		FOXP3	4.908	5.531	0.623	1.54007	>0.9999
CXCL1	7.66283	8.27143	7.6513	9.77409	9.75256	8.85289	8.9954	8.39738	7.76202	7.6682	9.75921	8.1933	8.5202	9.54273	7.83314	8.1929	9.26983	8.47288	8.1433	9.47258		TNFRSF11B	6.591	7.211	0.62	1.53688	>0.9999
CXCL10	5.59832	5.90446	6.2798	7.12203	6.55375	7.55321	7.07901	7.45791	4.66173	6.85053	9.28792	8.24546	7.74539	7.64974	7.96633	0	8.82338	8.43094	10.0417	0		BLM	4.738	5.357	0.619	1.53581	>0.9999
CXCL11	4.6278	0	1.6196	3.01294	3.80863	4.10813	0	0	0	3.49402	6.6815	6.31119	5.66239	7.83563	4.606	0	6.57955	5.31062	7.54328	3.38671		MYC	9.712	10.33	0.618	1.53475	>0.9999
CXCL12	6.39285	7.69451	10.0231	8.31496	6.96136	8.45234	9.71911	9.68847	5.93479	8.91312	8.03129	7.09808	9.26411	9.02247	9.24832	8.99814	9.14997	8.24011	8.03408	9.31009		MS4A4A	8.302	8.918	0.616	1.53262	>0.9999
CXCL13	0	0	3.21593	3.84382	1.92158	7.94429	0	2.75768	2.82333	3.05892	6.79677	5.0747	7.00827	5.46107	8.18789	0	7.66103	7.46035	5.14396	6.07071		BIRC3	5.771	6.384	0.613	1.52944	>0.9999
CXCL14	6.39285	13.0983	6.87138	13.7373	11.1851	7.60228	9.8077	9.84733	11.4279	12.2842	10.0119	11.9851	12.7192	9.06903	11.4918	13.1881	9.94547	11.8788	10.1934	10.0633		IL16	8.231	8.843	0.612	1.52838	>0.9999
CXCL16	7.96633	8.39227	7.83278	8.19242	8.05975	7.44976	8.27176	7.94774	7.9475	8.70831	8.9006	9.5503	8.23337	8.17263	7.93608	8.36227	8.38755	8.21066	8.76125	6.83934		IFIT3	8.27	8.879	0.609	1.5252	>0.9999
CXCL2	10.8358	8.92024	8.50272	11.1764	10.1437	9.71854	11.3177	9.61615	8.0991	10.1294	10.6954	9.32477	9.22848	10.9821	10.8501	9.91737	9.21574	9.53956	9.98663	10.4227		GLI1	5.679	6.288	0.609	1.5252	>0.9999
CXCL3	8.15825	6.48137	7.21117	9.29114	8.65626	7.6262	8.53757	6.65669	7.61546	7.15518	9.74971	8.71735	7.69587	7.92995	8.24453	9.39955	8.09574	8.02013	7.70642	6.83934		FCGR2A	9.34	9.945	0.605	1.52098	>0.9999
CXCL5	9.40325	8.22485	8.66991	4.66445	7.98232	4.10813	5.49911	0	5.14324	7.99287	10.5748	7.29185	8.9373	6.93106	7.373	11.4364	9.96418	10.9866	9.90368	6.07071		AQP9	6.438	7.043	0.605	1.52098	>0.9999
CXCL6	5.19317	9.3742	4.57301	4.57215	6.98272	7.24869	7.59364	7.85502	4.04428	6.60093	5.36635	7.96132	6.8164	6.47126	1.84588	7.51778	5.46454	7.50954	8.26914	7.05994		CD40LG	3.359	3.964	0.605	1.52098	>0.9999
CXCL8	7.66283	8.84909	7.06249	7.86785	8.89749	8.34831	8.42044	8.41372	7.29927	8.71588	10.6191	9.3676	8.19314	8.93179	8.42962	10.12	9.77891	8.622	8.82821	6.83934		C1QA	9.373	9.974	0.601	1.51677	>0.9999
CXCL9	5.91428	6.04515	5.40797	5.76642	6.92872	5.72751	6.62358	9.08919	4.85591	6.82276	9.37088	7.53092	8.43437	7.64389	8.18789	7.65457	8.54791	9.53561	10.1634	6.83934		EIF2AK2	8.556	9.156	0.6	1.51572	>0.9999
CXCR2	0	4.92835	2.62813	0	5.10687	4.66493	5.04555	0	2.55148	4.03565	7.14229	3.80796	5.0916	4.17453	0	0	5.48907	5.69779	4.31446	5.59384		BATF3	5.668	6.264	0.596	1.51152	>0.9999
CXCR3	0	3.06391	2.03891	3.14696	4.07045	4.35715	4.66682	4.19293	4.33238	3.82785	5.86609	2.63282	4.1752	2.90653	4.44346	6.78605	4.42239	5.90808	5.14396	5.27936		SOCS1	6.319	6.912	0.593	1.50838	>0.9999
CXCR4	6.58335	10.1699	10.0754	10.4742	9.13065	10.181	8.11393	8.94481	9.19551	11.2984	12.0567	11.2217	10.9842	10.8505	11.7944	10.903	11.2125	11.4133	8.76125	11.3244		CD45RB	5.097	5.689	0.592	1.50733	>0.9999
CXCR6	0	5.99051	3.85538	5.33232	4.22185	3.80696	5.49911	5.9201	4.97222	5.49188	6.66425	5.23986	6.33344	5.95233	5.36521	6.20761	6.06328	6.50132	5.51302	6.4285		IL18R1	5.754	6.343	0.589	1.5042	>0.9999
CXorf36	3.685	5.93372	8.39579	6.13235	7.05509	6.54841	4.83042	5.72432	6.44802	5.78837	7.44123	5.85435	7.52006	6.89213	8.36864	7.19782	7.4461	6.82006	6.0505	7.70808		HAVCR2	6.469	7.057	0.588	1.50316	>0.9999
CYBB	6.39285	9.8704	9.31601	9.99458	8.52409	9.04704	10.2063	9.6851	7.8969	10.4178	10.3773	9.66304	9.30006	9.18027	9.92781	9.51186	9.77518	9.91611	10.3112	10.1378		TNFRSF1B	7.735	8.316	0.581	1.49589	>0.9999
DAB2	6.17332	8.54226	9.57318	9.28751	7.99814	8.31925	8.57843	7.97002	7.45481	9.18259	9.25758	8.55151	9.32586	8.99976	7.98122	9.43797	8.25796	8.72971	9.01704	9.24411		FPR3	7.399	7.976	0.577	1.49174	>0.9999
DDB2	9.42831	8.0819	9.6773	9.09572	7.4342	9.92068	8.96491	10.4288	7.96691	8.5366	8.54936	8.16929	8.77476	8.76673	9.52982	8.00095	9.07903	7.76046	7.69451	9.51049		PECAM1	8.616	9.192	0.576	1.49071	>0.9999
DEPTOR	5.59832	9.03268	9.69545	8.5539	8.22571	6.36153	8.26462	8.58228	9.52619	8.48733	8.29116	8.46464	9.94418	8.86299	7.523	9.19043	9.11296	8.84918	8.15204	8.67154		TLR7	3.851	4.424	0.573	1.48761	>0.9999
DKK1	8.21694	5.093	6.02813	3.58508	6.00457	7.27919	5.80484	5.5578	7.23669	0	8.60315	5.72856	5.96673	8.02299	5.72505	5.79907	4.26085	3.72434	10.4165	5.85189		DAB2	8.308	8.88	0.572	1.48658	>0.9999
DLL1	4.6278	7.38071	7.60597	6.55033	7.36268	7.33832	6.32739	6.24641	6.06492	7.58799	6.75936	6.89685	7.56409	7.6083	7.55321	8.44004	7.87156	7.98577	5.76167	7.49766		IL2RB	6.715	7.285	0.57	1.48452	>0.9999
DLL4	5.91428	6.55853	7.6661	6.80472	6.32199	6.41744	4.75093	5.9201	5.64176	6.00153	5.9633	5.87277	7.10899	5.03026	7.14073	7.36665	6.01343	5.64006	5.76167	7.05994		MAPK10	3.719	4.288	0.569	1.48349	>0.9999
DNAJC14	9.54744	8.18891	8.62138	8.441	7.88924	8.53047	8.15311	8.19474	8.0814	8.55641	8.12882	7.87945	8.45366	8.15218	8.90216	7.7795	9.02134	8.45625	8.45717	8.60299		GIMAP6	5.76	6.323	0.563	1.47734	>0.9999
DNMT1	10.1988	8.29417	9.27557	9.15459	8.48346	9.16606	8.37477	8.92214	8.478	8.65681	9.36466	9.02579	9.00711	8.55249	9.52982	8.71496	9.2139	8.53755	9.14075	8.67154		HLA-DQA2	2.589	3.152	0.563	1.47734	>0.9999
DPP4	5.59832	7.00691	7.10655	7.13822	7.37081	5.43422	8.36813	7.92511	5.6062	6.91332	7.96006	8.83706	7.05951	7.71811	5.36521	5.227	8.18852	7.26411	9.37527	6.71496		UBE2T	5.781	6.342	0.561	1.47529	>0.9999
DTX3L	10.3895	8.86436	9.10141	9.7065	9.18695	10.3575	9.97006	9.89468	9.03093	9.06899	10.2574	9.72453	9.7499	9.60425	9.88688	9.47539	9.78015	9.51969	10.6824	9.71917		IL2	2.328	2.888	0.56	1.47427	>0.9999
DTX4	6.39285	7.33758	5.72308	7.64244	7.8549	7.8761	7.24775	7.97002	7.16518	7.03125	6.8688	7.07441	6.20786	5.68258	7.30361	8.36227	6.67884	7.92663	9.07334	6.07071		CDC20	5.737	6.297	0.56	1.47427	>0.9999
DUSP1	7.38425	11.1024	12.0747	11.4126	11.1983	11.8135	9.31158	9.18753	9.09887	12.7282	12.9884	12.001	12.6321	14.0235	11.3775	11.7658	11.5973	10.8468	9.48309	12.3027		TNFSF4	5.8	6.359	0.559	1.47325	>0.9999
DUSP2	0	4.52902	5.63556	5.76642	5.28938	4.99395	0	2.27562	3.24931	5.84468	6.4794	5.46288	5.04716	5.53875	6.41496	6.20761	5.163	6.43496	4.43394	0		OLR1	7.311	7.862	0.551	1.4651	>0.9999
DUSP5	11.9566	9.28621	9.09322	9.31269	10.0044	9.47354	8.30692	8.55306	9.09085	10.5085	10.6509	10.4767	10.7369	10.9236	10.9357	10.12	10.6364	9.56306	9.35649	10.2316		LTB	6.869	7.418	0.549	1.46307	>0.9999
E2F3	7.16329	7.76944	8.39579	7.77256	8.2828	7.93475	7.3988	8.25041	7.26832	7.17728	8.02905	6.94115	8.17519	7.50241	8.05345	8.10011	7.88549	7.6182	7.74159	5.27936		MMRN2	7.094	7.643	0.549	1.46307	>0.9999
EDN1	8.52634	7.33758	5.88365	8.61878	8.74018	7.20171	6.68901	8.06622	7.75797	8.01349	7.91459	6.94115	8.24078	8.59554	8.26293	8.71496	9.72185	7.33859	7.98601	7.77191		PTEN	8.337	8.884	0.547	1.46104	>0.9999
EGF	0	4.74246	1.02606	0	5.70377	5.97113	0	0	2.99813	8.52516	3.53243	5.95284	5.02441	10.2071	0	0	7.59477	5.3828	0	8.99944		STAT1	9.553	10.1	0.547	1.46104	>0.9999
EGFR	9.37775	8.54226	8.61376	8.46686	8.4608	10.0742	10.1435	9.42376	8.3695	8.15754	9.01272	8.03675	8.77306	9.2142	9.3262	8.65098	8.84254	8.0314	9.58665	9.12695		ZEB2	9.078	9.619	0.541	1.45498	>0.9999
EGR1	8.96344	10.1637	11.1062	12.043	10.9022	11.6576	8.72602	9.67157	10.4955	12.5987	12.6249	11.7708	12.3516	13.772	11.6079	11.4922	10.8568	10.1692	8.26914	11.2647		RASGRF1	2.873	3.412	0.539	1.45297	>0.9999
EIF2AK2	7.57581	9.01568	8.53129	8.59259	9.25876	9.70737	8.05724	8.759	7.53027	8.53375	8.83017	8.96165	9.01867	8.79339	8.62242	9.64919	9.01079	9.75546	10.5448	8.37536		GMIP	5.377	5.912	0.535	1.44894	>0.9999
EIF2B4	7.38425	7.25886	7.71674	7.6481	7.24386	7.95378	6.88789	7.29097	6.61834	6.66489	6.99372	5.99548	7.57978	7.64974	7.88156	8.00095	7.63379	7.49333	7.26578	6.71496		TLR9	3.037	3.568	0.531	1.44493	>0.9999
EIF4EBP1	9.24304	8.76206	10.0642	8.80011	8.96075	9.44356	9.10734	8.66654	8.115	10.4271	9.34676	9.39174	9.26289	11.1164	8.70995	8.71496	9.78511	9.18822	9.90626	10.5825		LILRB4	7.149	7.68	0.531	1.44493	>0.9999
EIF5AL1	5.19317	0	1.6196	1.36265	0	4.10813	0	0	2.47468	0	2.22007	0	0	3.80696	2.62981	0	0	0	1.44249	0		SNAI1	6.82	7.349	0.529	1.44293	>0.9999
ELOB	5.19317	4.86901	6.00503	7.14624	4.75621	6.38975	5.44962	5.87359	7.18038	6.05024	7.30692	6.05313	6.13541	5.85445	5.65248	0	6.12719	4.54832	5.5663	4.87665		STAT4	6.391	6.918	0.527	1.44093	>0.9999
ENO1	12.4814	12.4788	11.9883	11.4443	12.2978	12.5928	11.0242	11.2405	9.99344	10.991	11.4886	11.3708	11.0686	10.779	10.7837	11.6962	11.2698	12.249	12.2582	10.5465		CSF1R	8.924	9.45	0.526	1.43993	>0.9999
ENTPD1	6.90227	9.1084	9.15747	8.8178	8.59169	8.26695	7.81496	8.72665	9.05256	9.06899	9.30934	9.14517	9.59066	8.3411	9.32328	10.12	8.74916	8.98292	8.70297	8.9451		CDKN1A	8.857	9.383	0.526	1.43993	>0.9999
EOMES	0	3.26145	0	0	0	0	2.82787	5.30088	0	4.09876	6.31231	3.80796	4.60121	2.55424	2.90435	0	3.71303	5.06949	2.14919	5.59384		DPP4	6.847	7.371	0.524	1.43794	>0.9999
EPCAM	12.5314	10.4332	8.17041	10.8015	10.9307	11.5038	9.85122	10.7026	10.9343	9.68361	10.1391	11.0087	10.4686	10.7602	9.88094	11.3178	10.6521	10.449	10.6192	10.3409		TBXAS1	7.97	8.489	0.519	1.43296	>0.9999
EPM2AIP1	7.66283	8.59815	8.70974	8.37082	7.88924	9.02472	8.47711	9.21577	8.74854	8.00116	8.76155	8.11811	9.14	9.14137	8.75397	8.89144	8.73128	8.24979	8.51251	9.0518		ITGA4	7.824	8.338	0.514	1.428	>0.9999
ERBB2	11.7634	10.1246	9.26831	10.0965	10.7345	10.209	9.26227	10.9412	9.89833	9.2432	9.49394	10.0655	9.75509	9.00661	8.73652	10.1434	9.96527	10.1331	9.75385	9.33143		NLRC5	7.694	8.207	0.513	1.42701	>0.9999
ERCC3	8.37992	8.62081	8.86211	8.71634	8.55294	9.28354	8.53164	9.0479	8.94725	8.91312	9.06623	8.94869	9.09432	9.05588	8.70547	9.23475	8.64387	8.46459	8.69701	8.63767		TGFBR2	8.878	9.391	0.513	1.42701	>0.9999
ERO1A	10.8264	10.7139	9.15747	10.1292	10.3375	11.329	9.73469	10.5849	9.88541	8.9349	10.909	10.8095	9.88623	9.78513	9.41935	9.64919	9.15764	9.36345	10.8781	8.85955		CMKLR1	7.112	7.625	0.513	1.42701	>0.9999
ESR1	5.59832	3.73017	4.75014	4.06313	2.49755	4.56945	7.20365	6.17149	2.11865	3.67057	4.90047	3.91845	5.6175	5.03026	4.81991	0	5.0019	4.41697	5.80665	0		HLA-DOA	4.442	4.954	0.512	1.42603	>0.9999
EXO1	6.7516	4.36688	5.90876	5.74544	5.5114	5.32152	3.54541	1.54648	4.43729	2.43298	5.50196	5.74864	4.43869	5.46107	4.606	0	5.19317	3.19295	6.25903	0		TIE1	6.534	7.045	0.511	1.42504	>0.9999
EZH2	8.15825	6.6138	7.78612	8.12499	6.97208	8.5925	7.1112	7.76869	8.02865	6.58999	8.12252	7.72077	7.60682	7.52167	7.73112	6.20761	7.45235	6.79382	7.02061	7.15875		NFIL3	8.771	9.282	0.511	1.42504	>0.9999
F2RL1	8.6163	7.97339	8.2264	6.57432	8.56006	8.38382	8.75177	8.83985	8.82497	8.50491	9.18486	10.2656	8.90809	9.09068	8.14225	8.44004	8.21081	7.92663	9.05482	7.77191		CD74	13.49	14	0.51	1.42405	>0.9999
FADD	5.59832	6.66703	7.62882	8.19242	6.63695	8.00941	6.50746	6.95357	7.30205	7.59895	7.5978	7.43194	7.51599	6.72495	7.573	7.00658	7.47094	6.36541	7.9762	7.05994		IL18	7.581	8.09	0.509	1.42306	>0.9999
FAM124B	5.19317	5.04018	6.09528	3.76262	5.14526	3.18945	4.83042	4.46802	4.37527	4.37854	5.03178	4.1774	5.06955	4.29881	4.81991	0	5.0019	4.77981	4.64676	6.26067		BCAT1	7.606	8.114	0.508	1.42208	>0.9999
FAM30A	0	2.22688	0	0	2.90808	5.48743	3.88025	4.03283	2.11865	5.14842	5.27841	4.05373	4.7192	3.88835	4.75207	6.52563	4.56765	5.3828	3.49919	0		PLA1A	5.926	6.433	0.507	1.42109	>0.9999
FANCA	7.57581	5.93372	6.51051	7.08076	6.95056	7.54068	5.23272	5.43505	6.68803	5.64773	7.30321	6.59246	5.89331	6.21147	5.86007	7.36665	7.15565	5.45154	7.19987	4.87665		FASLG	1.352	1.858	0.506	1.42011	>0.9999
FAP	3.685	9.25468	10.6964	9.51836	8.2871	9.00204	6.12159	7.87876	7.72727	8.63569	10.0616	8.24015	10.3172	8.36262	8.2259	9.83339	8.67092	8.10793	8.05287	8.56746		CCR2	5.068	5.572	0.504	1.41814	>0.9999
FAS	0	6.17332	7.75185	6.96756	5.62444	7.33832	5.17299	6.54241	5.44445	6.28543	6.87881	5.62374	8.06249	6.37571	7.10038	5.227	6.92342	4.77981	5.34026	7.15875		CSF2RB	5.71	6.214	0.504	1.41814	>0.9999
FASLG	0	2.56273	1.02606	1.74733	0	0	0	4.19293	2.01399	1.97577	4.81969	1.08052	3.74541	0	0	0	4.01279	0	4.91667	0		ESR1	4.437	4.939	0.502	1.41618	>0.9999
FBP1	10.8728	8.57976	7.43505	9.2433	7.96633	8.85289	13.5847	11.8537	10.0557	10.0307	9.76731	11.2397	8.74724	9.55057	8.52417	7.00658	8.8064	7.47694	9.87493	10.1619		CXCL3	7.739	8.24	0.501	1.41519	>0.9999
FCAR	4.6278	4.27843	5.63556	3.84382	3.90128	4.56945	0	0	4.07061	4.69676	4.93922	4.02108	4.80177	4.66493	5.11817	0	6.04686	4.77981	0	4.87665		IL10RA	7.772	8.272	0.5	1.41421	>0.9999
FCGR1A	0	6.14858	7.18057	6.21097	4.14814	5.13402	6.64572	6.00886	5.45449	5.91651	7.2191	6.44027	5.84221	6.04398	6.04151	5.79907	5.36203	5.85831	7.56961	6.4285		CD209	4.76	5.26	0.5	1.41421	>0.9999
FCGR2A	7.03868	10.252	10.0712	9.79211	8.87767	9.11625	8.96491	8.42183	8.33597	10.228	10.4395	9.85992	10.1894	9.5967	9.43024	10.0962	9.49844	9.80556	10.5382	9.99803		C5	6.11	6.61	0.5	1.41421	>0.9999
FCGR2B	0	7.87124	7.68802	8.55088	5.98353	6.82136	9.17361	7.80632	6.31116	8.31533	8.05575	7.7003	7.89707	7.67862	7.03052	6.78605	7.26622	7.01435	7.55651	8.29074		CDKN2B	6.731	7.23	0.499	1.41323	>0.9999
FCGR3A/B	6.58335	9.44194	9.39142	9.67911	8.12844	7.59017	10.0218	10.0828	7.82911	9.23093	10.8742	8.31781	9.37838	8.95559	8.94076	9.68157	10.0908	9.62016	10.8873	9.43364		TAP1	9.148	9.644	0.496	1.4103	>0.9999
FCGRT	9.18542	9.49688	10.4674	10.3503	9.69871	9.57842	11.1583	10.9801	9.98005	10.7488	10.4318	9.77129	10.3386	10.2267	10.1434	9.94431	10.3662	10.2292	9.93186	9.81319		LTBP1	9.554	10.05	0.496	1.4103	>0.9999
FCN1	3.685	7.55085	4.95685	4.42159	5.10687	5.37897	6.97791	6.35197	4.80976	7.56583	7.1629	5.63457	6.17725	7.19372	5.65248	0	5.60582	4.6687	5.0721	7.70808		KLRB1	6.103	6.598	0.495	1.40932	>0.9999
FCRL2	0	3.06391	3.0453	0	0.948193	7.67289	2.01797	0	1.90114	1.67809	6.14834	3.3101	4.97782	4.10813	7.51279	0	5.30791	4.11183	3.70324	4.31604		CX3CL1	8.33	8.813	0.483	1.39765	>0.9999
FGF13	0	4.36688	4.37104	1.36265	0	2.90653	2.47902	0	4.60881	2.22242	4.73412	3.01084	4.66141	2.74111	3.80464	0	2.4706	2.34266	3.26145	3.38671		CDH5	6.801	7.284	0.483	1.39765	>0.9999
FGF18	3.685	4.86901	3.0453	7.80334	3.48852	3.62897	0	3.85272	6.97615	5.60489	4.81969	3.64611	6.36998	3.88835	5.22212	4.26502	4.89582	6.25435	1.44249	0		SIGLEC1	6.815	7.298	0.483	1.39765	>0.9999
FGFR1	4.6278	9.13698	9.69364	9.72001	8.00859	7.9632	6.99526	6.41828	7.95459	10.1667	8.33723	8.90797	9.76284	9.90487	8.24453	9.19043	9.11296	8.59945	6.60291	9.66976		TRAF1	6.796	7.275	0.479	1.39378	>0.9999
FLNB	12.8235	10.4971	10.7973	10.9302	11.1584	11.9274	10.5713	13.7033	10.3929	10.0307	10.9051	9.82074	11.2942	10.6867	12.279	11.4269	11.5753	10.0879	11.5657	10.3514		ITPK1	8.626	9.104	0.478	1.39281	>0.9999
FLT1	3.685	8.52794	8.59455	8.06275	7.33803	8.08903	7.5822	6.86124	7.33772	7.92919	7.74724	8.28209	8.72978	8.5925	8.31087	8.36227	6.6465	7.57263	8.05287	8.29074		WNT11	4.332	4.805	0.473	1.38799	>0.9999
FOSL1	7.66283	7.47328	7.13874	7.79825	9.33341	10.4256	7.27642	7.73005	7.37518	7.98871	10.1942	8.91465	8.81673	8.78012	9.5374	8.44004	7.85278	7.64779	9.10968	7.49766		ROR2	7.63	8.098	0.468	1.38319	>0.9999
FOXP3	0	5.81296	0	6.53818	4.07045	4.99395	0	0	2.88398	5.14842	6.6815	4.14746	5.43983	4.66493	5.89194	5.79907	5.53691	6.65497	5.61768	4.87665		PRF1	1.919	2.387	0.468	1.38319	>0.9999
FPR1	3.685	8.15204	8.94029	6.28553	7.25268	7.10287	7.29054	6.6839	6.89375	8.96273	9.13252	8.65754	9.2798	7.9957	8.45651	8.10011	8.96344	9.11594	8.16936	9.19838		EDN1	7.683	8.149	0.466	1.38127	>0.9999
FPR3	5.19317	8.52314	7.65872	8.23066	6.76576	6.33274	7.79529	7.73005	7.1123	8.64893	9.22951	8.08295	8.28451	7.08572	8.04639	7.89447	7.60603	8.21066	8.36997	6.95385		MFGE8	10.28	10.74	0.46	1.37554	>0.9999
FSTL3	7.89623	8.90555	10.6253	6.55033	9.47014	9.40259	7.53553	9.52504	7.9188	8.7209	8.655	9.52141	9.75337	8.94374	10.8409	10.359	8.44823	9.20325	8.91805	9.10234		CDH11	10.36	10.82	0.46	1.37554	>0.9999
FUT4	9.65748	7.15089	7.71674	9.94369	7.81972	7.46311	8.36813	8.46168	8.67428	8.26463	7.66292	8.40895	7.76953	7.55321	8.94076	9.19043	8.17346	7.91451	8.19496	7.49766		VSIR	8.089	8.549	0.46	1.37554	>0.9999
FYN	7.89623	8.86816	9.67912	9.0874	8.24794	8.26695	8.68385	8.57503	8.34544	8.85261	9.1717	8.44785	9.60126	8.46566	9.76095	9.47539	8.99161	9.34098	7.79836	9.47258		HLA-DPB1	10.38	10.84	0.46	1.37554	>0.9999
FZD8	5.91428	7.25886	6.09528	7.46132	5.94051	5.68258	5.84367	5.43505	7.18641	7.07898	5.69548	6.53002	7.52006	6.56087	5.17108	7.7795	7.16329	7.24487	6.12341	6.83934		ICAM2	6.856	7.313	0.457	1.37268	>0.9999
G6PD	8.78097	7.35931	7.78612	8.11685	6.58202	8.17263	7.49951	6.86124	6.94447	7.29649	7.60384	7.09023	7.90332	7.40206	8.14225	7.65457	7.84805	7.50954	6.74832	7.33813		CLEC14A	6.659	7.112	0.453	1.36888	>0.9999
GAS1	0	8.12058	10.4168	7.96633	8.27849	6.07907	5.63813	4.19293	5.17999	8.93274	7.42084	6.79914	9.32121	7.07707	6.47931	8.51384	8.18101	7.70523	5.4577	7.77191		FCAR	4.453	4.906	0.453	1.36888	>0.9999
GBP1	5.59832	6.87739	8.76234	7.28355	6.14382	7.9632	6.68901	6.51236	6.58676	7.20623	9.10402	8.15054	8.0819	7.59017	7.15393	5.227	8.11162	7.18556	8.73822	4.31604		TGFB2	7.262	7.713	0.451	1.36699	>0.9999
GBP2	10.2276	8.84909	9.28519	8.62166	9.17308	9.58149	8.92925	9.90049	8.9428	8.65419	9.84271	9.88565	9.49153	8.3119	9.14632	8.28007	9.56196	8.86817	9.96943	8.99944		COL5A1	10.99	11.44	0.45	1.36604	>0.9999
GBP4	8.09707	6.92187	7.15981	7.76216	7.21707	9.36399	8.26462	8.75259	7.53973	7.68886	9.24022	9.02785	8.64472	8.07171	7.93608	7.65457	9.2556	8.69469	9.51054	8.05452		EIF4EBP1	9.159	9.6	0.441	1.35754	>0.9999
GHR	5.19317	6.12341	7.13874	4.94766	5.25468	5.32152	10.7645	9.17799	4.88588	6.67528	6.22091	5.98706	6.7964	6.57323	6.32444	5.79907	5.51319	6.09158	8.5853	6.4285		TYMP	10.11	10.55	0.44	1.3566	>0.9999
GIMAP4	7.16329	8.43381	8.89703	8.02408	7.65651	8.41162	9.33902	9.15387	7.274	8.9775	9.53009	8.43087	8.86393	8.40818	9.36929	8.44004	9.22672	9.32733	8.81726	9.88711		TNF	5.081	5.521	0.44	1.3566	>0.9999
GIMAP6	0	5.4577	6.65104	5.4407	5.18266	4.75448	6.68901	6.62896	5.28492	5.74956	6.88874	6.01219	6.29595	6.27338	6.39285	5.79907	6.4973	5.85831	6.25903	6.95385		IFI27	12.13	12.57	0.44	1.3566	>0.9999
GLI1	0	7.23555	5.8056	6.46307	5.62444	4.91846	3.34346	4.03283	6.2606	7.42517	6.82808	6.61452	7.22823	5.13402	5.45329	8.28007	5.9263	6.96818	4.18419	6.26067		GZMB	1.505	1.943	0.438	1.35472	>0.9999
GLS	9.50096	8.91292	9.91733	9.65541	8.40651	9.71854	7.2332	8.18525	8.78676	9.54602	8.26471	7.94835	8.9896	8.78278	9.83249	8.28007	9.35068	8.7973	8.33969	8.7686		WNT5A	8.184	8.618	0.434	1.35097	>0.9999
GLUD1	11.0925	10.0091	10.3149	10.7225	10.5438	11.1227	12.5092	12.1326	10.3834	10.8289	10.4496	10.1933	10.718	10.8048	10.5314	10.3388	10.8282	10.2678	11.0387	10.6002		S100A12	2.499	2.933	0.434	1.35097	>0.9999
GLUL	11.1463	11.8372	12.3543	12.5784	12.2449	12.9769	12.2794	13.3714	11.7722	12.932	12.3614	12.5393	12.5157	12.9963	12.3951	12.1483	12.5063	12.5069	11.9597	13.9125		WNT2	3.933	4.366	0.433	1.35004	>0.9999
GMIP	6.7516	5.33149	5.47674	6.13235	5.67781	5.19926	3.88025	5.5578	4.55387	5.20688	5.82529	5.0747	5.82914	4.75448	6.22785	6.20761	5.62807	7.18556	6.12341	6.26067		CLECL1	4.987	5.419	0.432	1.3491	>0.9999
GNG4	0	5.28684	1.02606	0	0	3.62897	0	0	3.99013	5.86298	4.93922	2.54368	4.1752	5.10025	0	0	0	3.93105	2.97665	4.31604		CXCL12	8.209	8.64	0.431	1.34817	>0.9999
GNLY	0	5.14396	6.87138	2.51468	3.70961	6.30336	6.15285	6.65669	4.33238	6.74598	6.69288	5.56833	6.7964	5.13402	7.29171	5.79907	7.66103	5.90808	6.94216	5.85189		IFIH1	8.897	9.328	0.431	1.34817	>0.9999
GOT1	9.03042	7.73662	7.72383	8.33966	8.18483	8.35548	11.7054	9.45963	8.26506	7.51468	8.20036	7.31897	8.06528	9.05808	7.8736	7.65457	7.76009	7.69108	9.1582	7.57126		MAGEA1	1.183	1.613	0.43	1.34723	>0.9999
GOT2	8.96344	8.49888	9.01734	8.47962	8.63618	9.19033	10.8682	9.92636	8.99357	8.47846	9.39373	8.86837	8.97188	9.28354	8.48813	8.10011	8.55082	8.31581	9.08251	8.4553		A2M	12.01	12.44	0.43	1.34723	>0.9999
GPC4	8.09707	7.79358	8.66255	6.88365	7.99289	8.18073	6.18345	7.18068	7.64423	7.38776	7.67732	7.2502	7.94932	7.86609	7.8656	8.00095	7.72438	7.76046	8.43586	7.49766		TAF3	4.052	4.481	0.429	1.3463	>0.9999
GPR160	6.7516	8.2998	7.12809	8.10042	8.3501	7.7292	6.94258	8.72665	9.33306	7.65776	8.45055	7.33566	7.74886	8.52093	6.81472	8.77621	8.45447	8.7973	7.11302	8.4553		SPIB	5.135	5.561	0.426	1.3435	>0.9999
GPSM3	5.19317	7.93773	8.3507	8.24568	6.884	8.07171	8.1837	7.51962	8.07654	8.35141	8.76829	7.73845	8.19823	7.6262	9.15619	6.78605	8.66555	8.94766	7.68249	8.4553		BRCA2	6.117	6.539	0.422	1.33978	>0.9999
GUSB	8.03318	8.24833	8.17041	8.30782	7.86068	7.48943	8.98241	8.50809	7.90424	8.54229	7.99956	7.74347	7.9792	8.25932	7.99596	8.58404	7.93096	9.0946	8.56581	7.70808		P2RY13	5.931	6.351	0.42	1.33793	>0.9999
GZMA	0	4.98535	3.95516	6.76358	3.70961	4.75448	5.72389	4.69896	4.98612	6.32556	7.55477	5.29552	6.61039	5.87457	6.01281	4.26502	6.61341	5.51716	4.83219	4.31604		SIRPB2	6.129	6.548	0.419	1.337	>0.9999
GZMB	3.685	0	0	0	3.36381	4.23801	0	0	1.33313	2.43298	4.77754	1.84847	2.20791	0.857792	0	0	4.82051	0	4.91667	0		MYD88	8.897	9.314	0.417	1.33515	>0.9999
GZMH	0	3.06391	3.21593	0	0	3.80696	3.54541	3.11838	1.90114	4.42853	5.97267	3.19773	4.1333	2.08714	3.93272	0	3.22162	0	2.97665	4.31604		IRF9	9.178	9.594	0.416	1.33422	>0.9999
GZMK	0	6.01808	4.69348	5.4407	4.98514	6.75781	6.02354	7.75593	4.31046	6.91332	7.89993	6.20619	7.49132	6.52315	7.8083	8.28007	7.60041	9.07295	5.71525	7.49766		JAG1	9.442	9.855	0.413	1.33145	>0.9999
GZMM	4.6278	2.22688	2.62813	0	0	0	0	2.27562	0	3.39692	4.75599	2.11915	3.13048	0	3.50829	0	4.26085	5.3828	3.70324	0		CD274	4.441	4.854	0.413	1.33145	>0.9999
H2AFX	5.59832	6.57719	7.20104	7.75692	6.12473	7.54068	6.53144	5.36953	6.81806	6.45179	6.86378	6.68394	6.62558	5.98969	6.71135	7.19782	6.55653	6.13403	6.98192	5.85189		PARP9	9.089	9.501	0.412	1.33053	>0.9999
HAVCR2	0	7.80945	6.3364	6.74256	5.75432	5.68258	7.14268	5.96516	5.45449	7.33631	7.52004	7.26073	6.74168	6.90196	6.39285	7.19782	6.56808	7.28309	7.86366	6.83934		MAP3K12	5.143	5.554	0.411	1.32961	>0.9999
HCK	3.685	8.55173	7.57494	8.84763	7.46489	7.48943	8.33445	7.87876	6.3917	8.55641	9.08579	7.12521	7.52412	7.27163	8.43504	7.7795	8.40699	8.78404	9.01225	8.15369		NFAM1	5.806	6.21	0.404	1.32317	>0.9999
HDAC11	5.59832	6.66703	5.37231	5.36019	7.23498	5.68258	3.72252	5.67092	5.73526	6.2718	5.36635	6.05313	5.67704	6.30336	5.00615	6.52563	6.09559	6.50132	7.46127	4.87665		GBP1	6.962	7.366	0.404	1.32317	>0.9999
HDAC3	7.38425	7.96633	8.32295	8.27159	7.83154	8.43212	8.08181	8.42989	8.07492	7.44959	8.49024	7.33897	8.36365	8.43551	7.6681	8.51384	8.24361	7.87751	8.49888	7.57126		FYN	8.65	9.053	0.403	1.32225	>0.9999
HDAC4	6.7516	7.15089	6.94604	8.43773	6.38753	6.66847	6.55503	6.6839	8.03368	7.24161	6.94695	6.99258	7.97327	7.13657	6.54091	5.227	7.38206	7.08096	6.49714	7.77191		LAIR1	7.455	7.856	0.401	1.32042	>0.9999
HDAC5	7.03868	8.15825	7.85233	7.65936	7.98761	7.77272	7.24775	7.87876	7.94038	8.78466	7.28075	7.81187	7.82651	7.64389	7.53314	8.99814	7.73467	8.33413	7.55651	7.70808		CD84	8.013	8.414	0.401	1.32042	>0.9999
HDC	0	7.30437	1.6196	3.67658	4.98514	4.56945	3.10858	2.75768	5.25079	5.64773	7.22303	5.88189	6.80976	5.35053	0	0	5.71382	6.53339	4.74246	4.31604		LILRA5	5.189	5.586	0.397	1.31677	>0.9999
HELLS	9.96199	6.44119	7.87798	8.00214	7.27882	8.55561	6.57824	7.19966	8.26648	6.00153	8.06015	6.65231	7.05391	7.43629	7.7745	7.00658	8.36785	7.46035	8.35491	7.64129		MLH1	7.889	8.279	0.39	1.31039	>0.9999
HERC6	7.74489	6.53962	6.2798	7.02091	6.63695	8.45901	5.91833	6.54241	6.35467	6.65443	8.23776	6.74019	8.00266	7.90082	7.90518	5.79907	8.84729	8.11854	7.78718	7.64129		FCGR1A	5.872	6.26	0.388	1.30858	>0.9999
HES1	8.85675	8.942	8.40905	10.6879	10.0582	10.1255	8.46471	9.53628	10.1514	9.54319	8.8366	9.91594	9.18428	9.19434	8.75397	10.0473	9.3854	8.98292	8.84986	8.91714		ENTPD1	8.734	9.121	0.387	1.30767	>0.9999
HEY1	4.6278	6.19764	7.06249	7.42879	6.38753	6.38975	5.11067	4.89799	5.98411	6.86875	7.19127	6.93678	7.40591	6.89213	6.7291	7.65457	5.94415	6.43496	5.0721	7.64129		TAP2	8.735	9.121	0.386	1.30677	>0.9999
HIF1A	10.1241	11.349	12.2449	10.5065	10.8704	11.0604	10.7313	10.0518	10.98	11.0748	11.3424	11.5021	12.0421	11.3462	11.0102	11.5978	10.3361	10.3239	10.6333	10.8719		RNLS	6.175	6.557	0.382	1.30315	>0.9999
HK1	8.6163	9.2254	10.053	9.53527	9.31458	10.3998	8.42685	8.36412	8.99872	8.1389	9.36466	8.27345	9.49049	8.76134	9.50942	9.36008	9.39354	9.51167	9.33746	9.45324		SLC7A5	7.607	7.989	0.382	1.30315	>0.9999
HK2	8.89319	8.4742	8.15476	8.23443	8.3294	9.70737	7.98091	8.75259	8.38532	7.52045	8.60013	9.3356	8.52223	7.11982	7.79992	8.36227	8.15442	7.37444	8.443	7.05994		FGFR1	8.451	8.833	0.382	1.30315	>0.9999
HLA-A	14.3488	12.9431	11.544	12.2524	10.0582	13.8924	11.886	14.568	11.7292	13.6887	10.3012	7.00097	13.1284	12.7925	11.534	7.36665	13.509	13.1944	12.5067	12.3054		IFNG	1.221	1.602	0.381	1.30224	>0.9999
HLA-B	14.1719	13.9964	14.5808	15.6769	14.1656	14.115	12.99	14.8233	14.8659	14.1163	14.4183	13.586	14.9364	13.4625	14.2113	14.0964	15.0396	14.5063	14.8754	13.5547		PIK3CG	6.828	7.209	0.381	1.30224	>0.9999
HLA-C	11.9864	12.586	12.4676	12.6784	11.3087	11.8809	11.5282	12.7003	12.8476	12.2435	12.1286	11.8479	12.6818	11.9025	12.1977	11.9365	13.2261	12.2459	13.2527	12.0462		HLA-DMA	9.548	9.925	0.377	1.29864	>0.9999
HLA-DMA	9.32537	10.2808	8.77945	10.3684	9.63437	9.09068	9.28361	9.22507	8.58918	10.9059	10.0958	10.0037	9.4853	8.81696	9.17897	10.1434	9.4145	11.4294	10.8649	9.81319		VEGFC	6.765	7.141	0.376	1.29774	>0.9999
HLA-DMB	5.91428	9.45461	8.55136	9.58482	8.3294	8.16449	9.28008	9.43181	7.91699	9.20786	9.83695	8.69683	8.96891	8.78278	8.67832	9.23475	8.84729	9.47911	9.80462	9.17496		F2RL1	8.326	8.7	0.374	1.29594	>0.9999
HLA-DOA	0	5.61045	3.74818	4.36769	0	4.35715	4.97734	3.11838	4.43729	4.92286	6.06318	4.42209	5.13471	5.53875	4.52702	0	4.52084	4.6687	4.43394	5.27936		CYBB	9.44	9.81	0.37	1.29235	>0.9999
HLA-DOB	0	5.68116	3.3685	6.03198	4.14814	6.47126	3.72252	0	4.01746	5.23524	6.12331	5.32257	5.99039	5.43422	6.89555	6.78605	5.83358	7.50954	2.97665	4.87665		COL4A5	5.673	6.042	0.369	1.29146	>0.9999
HLA-DPA1	7.57581	11.3007	9.10684	10.6225	9.25657	8.75864	10.5756	9.95735	9.27904	11.3915	11.3086	10.9742	10.4023	10.8888	9.69248	10.359	9.92202	10.7648	10.7587	10.82		ITGAM	5.793	6.158	0.365	1.28788	>0.9999
HLA-DPB1	6.90227	11.3133	10.0488	10.9961	9.37439	9.36399	10.7248	10.9012	9.12109	11.5854	11.5098	11.3227	10.7382	11.056	10.4746	10.5465	9.81088	11.18	11.093	10.6772		CCND3	8.091	8.455	0.364	1.28699	>0.9999
HLA-DQA1	7.03868	0	10.0474	11.6152	0	0	11.778	10.638	9.76561	12.5715	11.7491	11.6471	11.0486	11.3686	12.0202	0	0	0	0	0		TCF3	8.676	9.038	0.362	1.28521	>0.9999
HLA-DQA2	0	4.67476	0	5.56564	3.0765	3.80696	0	0	3.24931	5.5152	10.6855	2.94275	4.97782	0	0	4.26502	0	5.3828	3.26145	0		SERPINB5	8.051	8.407	0.356	1.27987	>0.9999
HLA-DQB1	6.17332	0	8.29466	11.3934	3.0765	0	10.4285	9.73148	8.27359	11.1415	9.59144	9.35619	8.91583	9.34609	10.7634	0	0	2.34266	0	0		LY96	7.496	7.851	0.355	1.27899	>0.9999
HLA-DRA	8.74153	12.9467	11.1667	12.272	11.0707	10.6078	11.9159	11.1568	10.657	12.9883	12.9508	12.828	12.0384	11.9648	11.5861	12.0021	11.0684	13.0864	12.8063	12.1031		GHR	6.08	6.432	0.352	1.27633	>0.9999
HLA-DRB1	9.24304	11.6023	11.0058	12.2119	8.27849	9.67046	12.2651	11.8041	10.9651	13.6108	13.3347	12.9635	12.6733	12.3601	12.9183	10.8752	11.1437	12.7772	12.3398	11.2367		LAMC2	10.71	11.06	0.35	1.27456	>0.9999
HLA-E	10.9783	11.7637	11.2672	11.37	11.5311	11.1374	11.4905	11.8752	11.0333	11.7718	11.9384	11.4413	11.5289	11.187	11.5479	11.5978	11.9661	12.2664	12.3734	11.0626		PIK3R1	8.558	8.903	0.345	1.27015	>0.9999
HLA-F	11.2553	9.3226	9.788	11.1939	8.61239	10.1668	9.22231	10.729	9.74686	9.9907	9.78537	9.19358	9.84464	9.24156	11.426	9.61606	10.902	10.5465	9.98419	10.0885		CDKN1C	7.725	8.063	0.338	1.264	>0.9999
HMGA1	9.90958	10.1498	9.25124	10.6559	10.9015	11.1814	10.2026	10.7076	12.4872	9.3114	10.465	9.34387	10.5994	10.0063	10.6029	10.97	10.0408	10.2462	11.4023	9.22143		PFKM	7.028	7.365	0.337	1.26313	>0.9999
HMGB1	4.6278	6.53962	6.80607	6.18004	6.33866	7.2332	6.32739	6.93103	7.39094	6.80394	7.39668	6.67348	7.07065	6.89213	6.59999	7.36665	6.87771	6.7671	5.85026	6.71496		VEGFB	9.666	10	0.334	1.2605	>0.9999
HNF1A	7.66283	6.31346	1.6196	6.29999	6.33866	5.48743	7.9367	7.74305	7.4991	6.55666	6.45286	6.82301	5.00131	6.52315	6.78108	5.227	6.90531	5.57992	7.79836	6.07071		CCR4	4.314	4.648	0.334	1.2605	>0.9999
HRAS	9.21452	7.63341	7.99396	7.91558	7.30449	8.57417	6.85025	8.01356	7.15906	7.28974	7.09158	6.91028	7.58367	6.86222	8.175	7.89447	7.97503	7.96241	8.00543	7.15875		PARP12	8.519	8.851	0.332	1.25876	>0.9999
HSD11B1	10.1087	7.96633	6.02813	3.38259	6.90653	6.69133	12.3966	11.4581	4.31046	7.63665	7.90972	8.11618	8.9003	7.2332	7.25542	8.1929	8.15058	8.28788	9.94701	9.17496		TNFSF9	3.173	3.502	0.329	1.25614	>0.9999
ICAM1	8.15825	9.3742	10.1718	9.67079	8.55294	9.88642	9.52671	9.22043	7.88767	9.72295	10.1437	9.08819	9.80265	9.11625	10.2956	9.39955	8.83538	8.10793	9.54744	9.99803		PTGS2	6.28	6.605	0.325	1.25266	>0.9999
ICAM2	6.17332	6.59561	7.98808	5.58938	6.86112	6.94063	6.94258	6.60068	7.11862	7.75403	7.76352	7.39738	7.35213	7.2332	7.6022	7.51778	7.16329	7.87751	6.7937	6.4285		TNFSF12	8.855	9.179	0.324	1.2518	>0.9999
ICAM3	7.27799	7.23555	7.83933	7.51808	7.01419	7.81496	9.02104	8.2685	7.3076	7.59348	8.20235	7.06643	7.9851	7.80975	8.33426	7.89447	8.23276	7.95058	7.63341	7.57126		ARG2	4.534	4.858	0.324	1.2518	>0.9999
ICAM5	0	0	3.74818	4.06313	1.51547	4.10813	0	0	0	1.67809	2.74244	1.31405	2.03664	0	3.66406	0	2.4706	2.34266	2.97665	0		STAT2	10.08	10.4	0.32	1.24833	>0.9999
ICOS	0	3.59019	2.3634	3.92069	3.22729	0	3.88025	1.54648	2.39357	4.47684	5.35206	3.60264	5.04716	3.05491	5.36521	0	4.42239	5.23463	2.97665	0		BAMBI	7.208	7.528	0.32	1.24833	>0.9999
ICOSLG	6.7516	8.26569	7.14931	7.80334	6.7156	6.36153	6.38117	7.44206	7.54443	8.38027	7.58868	7.76087	7.87499	6.91172	7.56314	9.04866	7.4461	8.1806	7.00139	5.85189		RAD51	4.862	5.181	0.319	1.24747	>0.9999
ID4	4.6278	6.33555	8.41782	6.46307	5.91851	6.30336	6.27152	5.67092	6.19628	7.81167	8.2397	7.11751	8.2988	8.48868	7.88948	6.78605	6.07953	5.57992	5.66729	7.05994		ADAM12	8.112	8.428	0.316	1.24487	>0.9999
IDO1	4.6278	5.84411	6.00503	6.86432	5.94051	8.28209	7.3988	7.69035	6.63167	6.56786	9.40589	8.92902	7.54024	7.77272	7.98861	7.51778	9.65567	8.00876	10.6049	7.33813		CD68	9.359	9.674	0.315	1.24401	>0.9999
IER3	10.2559	9.44449	10.0346	11.8131	11.7987	9.97525	8.27886	9.61615	10.2224	10.5862	10.6269	11.3755	9.89644	10.6302	11.2748	11.059	10.6669	9.40738	9.56063	9.84321		TLR4	8.103	8.413	0.31	1.23971	>0.9999
IFI16	7.89623	9.41626	11.0368	10.5166	9.77569	10.2918	9.56207	9.66134	9.63661	9.55167	10.7105	9.90143	11.0992	9.79308	10.028	10.1434	9.98373	9.22305	9.75385	10.2316		CDH1	10.38	10.69	0.31	1.23971	>0.9999
IFI27	14.1913	11.9886	11.4081	11.9432	12.6158	13.6368	11.1331	12.0638	10.4964	11.8636	13.9743	11.3635	12.3205	12.0271	13.1445	11.2971	13.0048	13.6635	13.7514	11.1907		TNFRSF10D	6.243	6.55	0.307	1.23713	>0.9999
IFI35	10.6135	8.25993	8.32295	8.55992	8.95265	9.74062	8.32761	8.82159	7.89137	8.41478	9.55915	8.19696	9.10113	8.79074	8.784	8.36227	10.2035	9.60138	9.09162	8.85955		ZEB1	9.163	9.469	0.306	1.23628	>0.9999
IFI6	9.3518	11.2716	8.37342	9.90401	11.4298	10.5851	8.43958	8.46168	7.24539	9.71164	9.98726	9.68665	9.70502	9.59821	9.89083	10.1665	10.4607	12.8482	12.9517	9.19838		SPRY4	8.023	8.322	0.299	1.23029	>0.9999
IFIH1	9.75972	8.37104	7.86521	9.1977	8.81355	10.5867	8.48327	9.149	7.94217	8.80373	8.82759	8.69553	9.27499	9.18832	9.50942	8.65098	9.8599	9.89158	10.0299	9.35246		MELK	6.261	6.557	0.296	1.22774	>0.9999
IFIT1	8.78097	6.99308	7.20104	7.83843	7.21707	10.1359	7.5822	7.97002	6.36002	7.7193	8.78035	6.87418	8.77646	8.78544	9.0294	6.20761	9.97616	9.14736	9.75958	7.89167		LIF	9.22	9.515	0.295	1.22688	>0.9999
IFIT2	7.27799	7.31552	6.3364	6.25617	6.0253	8.22056	7.74489	8.56774	5.29613	6.40261	7.91702	5.48699	7.91573	7.00591	7.39541	0	8.7618	8.7088	8.84447	7.15875		PDGFA	7.339	7.634	0.295	1.22688	>0.9999
IFIT3	9.18542	8.1458	7.89064	8.51414	7.97168	10.1297	8.47711	8.51568	7.57004	6.29893	9.99014	5.93543	9.58484	9.26841	8.7583	5.79907	10.6002	9.70708	10.344	8.79956		CXCL16	8.077	8.371	0.294	1.22603	>0.9999
IFITM1	10.3637	10.6102	11.2768	10.4686	11.5392	11.6799	11.1272	10.3545	10.6943	10.742	12.0222	11.5214	11.9014	11.2742	11.1763	11.4364	12.8261	11.9058	13.4481	10.8424		PDGFB	6.208	6.5	0.292	1.22434	>0.9999
IFITM2	11.4329	10.5942	12.6728	10.9027	11.4462	11.5366	12.109	10.8053	10.4894	11.2379	11.3397	10.7933	11.7678	11.3601	11.7907	11.0341	12.0189	11.1596	12.4964	11.231		MS4A2	3.715	4.005	0.29	1.22264	>0.9999
IFNAR1	7.66283	8.13325	8.99699	8.85744	8.11399	8.37679	9.1698	9.47529	9.05173	8.84343	9.02291	8.86837	9.35692	9.19434	8.57413	9.09748	8.55953	8.4224	8.17794	9.02586		CTSS	11.21	11.5	0.29	1.22264	>0.9999
IFNG	0	0	0	2.05072	0.948193	3.42588	2.47902	0	1.33313	1.97577	2.984	1.69135	2.84916	2.74111	0	0	1.7099	0	4.04098	0		UBB	12.16	12.45	0.29	1.22264	>0.9999
IFNGR1	9.57013	10.5583	10.3679	10.1829	9.9939	10.1043	10.1705	10.5165	10.0354	10.4431	11.0115	10.6691	10.8548	10.4015	10.844	10.3388	10.9009	10.6118	9.7481	11.1672		INHBA	7.717	8.006	0.289	1.22179	>0.9999
IFNGR2	10.5465	10.3651	10.3102	10.9487	10.8973	9.96121	9.60508	11.2417	9.87611	10.2253	10.5663	10.2953	10.6789	9.86522	10.341	11.4553	10.4134	10.8815	10.2696	10.4619		CCNE1	6.127	6.413	0.286	1.21926	>0.9999
IGF2R	6.90227	9.30312	8.87172	8.39459	8.79857	7.59017	9.02949	8.63202	7.90424	7.93352	8.56494	7.73594	8.77816	8.29334	8.31087	9.99672	8.3344	8.87444	9.1495	7.83303		TAPBPL	7.938	8.222	0.284	1.21757	>0.9999
IHH	8.74153	4.45023	2.62813	7.3336	5.45137	3.62897	3.88025	4.58811	6.90477	3.90049	4.95821	5.88189	5.29532	3.3125	6.7291	5.79907	5.8143	3.19295	2.14919	4.87665		DTX3L	9.557	9.84	0.283	1.21672	>0.9999
IKBKB	9.90958	7.17559	7.83933	8.75621	7.60234	8.5368	7.57068	8.95043	7.14054	7.65252	7.8876	7.90204	8.43005	7.59624	8.67374	8.10011	8.62739	8.04258	8.06217	7.94802		FAP	8.569	8.844	0.275	1.20999	>0.9999
IKBKG	8.89319	7.45321	7.65872	8.02408	7.29598	7.81496	7.14268	7.91366	7.61322	8.13137	7.5072	7.41633	7.56803	5.8944	8.20067	7.36665	7.93988	8.05368	7.67038	6.95385		COL17A1	9.206	9.48	0.274	1.20916	>0.9999
IL10	0	3.73017	3.95516	3.92069	2.23812	2.08714	4.3803	0	1.64491	5.26306	4.99547	3.41434	3.36579	4.91846	4.05036	4.26502	3.87068	1.60226	4.18419	0		FZD8	6.39	6.663	0.273	1.20832	>0.9999
IL10RA	0	7.93773	7.55122	8.33616	6.70279	7.70694	8.09796	8.08675	6.93375	8.59522	8.95952	8.01826	8.20077	7.65556	8.80926	8.10011	8.15442	8.56108	7.72996	8.53104		GAS1	7.201	7.473	0.272	1.20748	>0.9999
IL11	0	4.86901	5.25973	4.87225	5.98353	5.97113	3.34346	4.19293	4.90063	5.14842	5.42213	4.44688	7.31513	4.56945	5.92312	0	5.36203	4.27245	2.62145	6.83934		APLNR	6.697	6.968	0.271	1.20664	>0.9999
IL11RA	4.6278	6.01808	5.88365	5.74544	5.02686	5.72751	6.32739	6.48168	5.64176	6.90451	5.24786	5.73864	5.15579	5.19926	5.11817	6.52563	5.30791	6.00275	5.85026	5.27936		HLA-E	11.42	11.69	0.27	1.20581	>0.9999
IL12RB2	0	1.78832	0	0	1.51547	3.62897	0	3.85272	3.1039	4.56887	5.43575	3.01084	3.79999	6.21147	3.50829	0	4.52084	3.72434	3.70324	0		B2M	14.91	15.18	0.27	1.20581	>0.9999
IL15	6.39285	5.61045	5.69449	4.91045	4.85218	6.54841	5.76493	6.05127	5.39321	5.20688	6.70979	5.99548	6.36094	6.43108	6.65674	6.78605	6.27556	6.00275	6.60291	5.85189		CD44	10.56	10.83	0.27	1.20581	>0.9999
IL16	4.6278	8.48906	8.31827	9.40755	7.17129	8.53047	7.99823	8.53075	6.75856	8.87306	9.08363	8.37544	10.0944	8.25932	9.38617	8.71496	9.25381	9.32733	7.26578	8.67154		HLA-DMB	8.88	9.15	0.27	1.20581	>0.9999
IL18	4.6278	8.2425	7.39119	6.90272	7.27882	9.26079	8.11393	9.12438	7.08349	7.78793	9.02853	8.306	7.61064	8.21663	8.74527	7.00658	7.14797	8.38774	8.74401	7.70808		PVRIG	5.134	5.403	0.269	1.20497	>0.9999
IL18R1	0	5.61045	6.55889	4.94766	4.75621	6.11333	6.50746	6.38551	5.41393	5.49188	6.71538	6.25615	7.21825	6.17949	6.7291	0	6.7817	6.13403	4.64676	6.4285		SMAP1	8.846	9.114	0.268	1.20414	>0.9999
IL1A	5.19317	6.29103	4.21876	5.18429	6.16266	6.47126	4.48226	4.19293	4.17138	3.75135	5.24786	0.801733	5.23717	3.531	8.89432	0	4.07892	1.60226	4.31446	4.31604		CLEC5A	6.012	6.279	0.267	1.2033	>0.9999
IL1B	0	4.74246	3.63238	5.49198	5.21912	4.99395	0	0	2.62439	5.68933	5.58984	3.55782	4.1752	4.35715	3.80464	0	3.22162	3.93105	6.2263	0		IFI35	8.79	9.055	0.265	1.20164	>0.9999
IL1R2	7.03868	6.46142	5.25973	5.05386	8.02927	4.4672	5.98931	6.17149	4.31046	6.51099	7.40708	8.2958	6.09232	6.33274	8.16851	7.65457	8.37445	7.82666	6.7937	5.59384		EPM2AIP1	8.47	8.735	0.265	1.20164	>0.9999
IL1RN	5.19317	7.04762	2.03891	7.19348	7.56742	7.64974	6.94258	6.35197	5.06682	6.51099	6.30491	7.05841	6.53194	4.4672	7.44995	8.10011	7.82896	7.22537	7.00139	5.59384		CD19	4.375	4.638	0.263	1.19997	>0.9999
IL2	0	3.43516	4.13613	1.36265	2.90808	4.23801	2.82787	0	2.39357	1.97577	2.34077	2.11915	2.20791	3.3125	3.80464	7.19782	2.25871	1.60226	4.04098	0		CXCL1	8.479	8.74	0.261	1.19831	>0.9999
IL21R	3.685	3.26145	0	4.94766	3.36381	1.39206	5.17299	4.03283	2.88398	3.05892	4.68935	1.31405	4.1752	0	1.84588	5.227	4.47245	4.88297	3.70324	0		TICAM1	6.864	7.125	0.261	1.19831	>0.9999
IL22RA1	8.27334	6.31346	4.6345	5.51695	6.92872	7.24869	7.12702	6.20944	5.39321	9.08466	8.20434	7.18538	6.40562	9.33525	7.93608	8.51384	8.32421	7.37444	7.51646	9.02586		THBD	6.915	7.176	0.261	1.19831	>0.9999
IL2RA	0	7.5789	5.33575	6.21097	5.56903	5.37897	5.17299	4.19293	4.31046	6.86875	6.61124	6.5869	7.34297	5.03026	7.04476	5.79907	6.63555	6.87114	6.41238	8.60299		ITGB2	9.849	10.11	0.261	1.19831	>0.9999
IL2RB	0	6.50105	6.35479	6.97659	5.89617	6.71383	6.90635	7.63566	5.75974	7.68886	8.44214	6.13169	7.31044	6.19557	7.8656	7.00658	7.92647	7.28309	7.72996	6.95385		IRF7	8.431	8.691	0.26	1.19748	>0.9999
IL2RG	10.2973	8.65634	5.54238	7.70897	8.89467	6.94063	7.55906	7.34311	6.51666	7.83039	9.08255	8.06104	7.75233	7.83049	8.08825	7.51778	9.17852	9.53956	9.86964	7.64129		PFKFB3	7.706	7.966	0.26	1.19748	>0.9999
IL32	11.4267	11.0067	10.7	11.1316	10.8126	10.1851	12.7022	11.5598	9.5981	11.0476	11.7624	11.6755	11.8033	11.7134	11.797	11.7808	11.489	11.0517	12.9156	11.2367		PSMC4	8.644	8.903	0.259	1.19665	>0.9999
IL33	3.685	6.50105	6.15944	4.70847	7.70872	6.41744	8.19875	7.04035	6.07796	6.11273	7.77696	5.64532	6.9849	7.16134	8.20702	7.89447	6.71048	6.87114	6.57719	7.70808		HCK	7.899	8.158	0.259	1.19665	>0.9999
IL34	0	5.49743	0	5.5415	4.5991	6.24276	5.49911	5.2288	5.10554	5.86298	6.24431	5.2256	5.29532	5.23081	5.53629	0	5.51319	5.57992	2.62145	3.38671		RPS6KB1	7.497	7.755	0.258	1.19582	>0.9999
IL6	4.6278	6.81587	6.92158	5.24534	6.65036	8.58031	3.72252	4.33702	5.20398	7.3032	9.18788	6.12403	8.05128	8.90515	9.18863	7.00658	5.67158	5.3828	5.2124	8.53104		CASP8	7.306	7.562	0.256	1.19416	>0.9999
IL6R	8.99732	7.61547	5.75112	7.44839	6.80226	7.11982	9.84645	8.75259	6.83352	8.10087	7.38268	7.03407	7.29627	7.69002	7.59253	7.19782	7.51938	8.25941	7.63341	7.57126		HDAC11	5.732	5.987	0.255	1.19334	>0.9999
IL7R	6.7516	8.83753	7.5271	7.23922	7.68937	8.62255	7.9367	8.88745	7.04749	9.07096	9.81041	9.17422	9.21724	8.93898	10.8266	7.89447	9.77642	10.7965	6.74832	9.66976		TNKS	8.057	8.309	0.252	1.19086	>0.9999
INHBA	0	9.40063	8.55136	8.53873	8.63281	6.00801	5.80484	6.09246	7.31312	9.11169	7.79292	8.59514	9.6587	7.07707	7.10038	9.88992	7.79985	8.30656	7.98601	5.85189		FAM124B	4.648	4.899	0.251	1.19003	>0.9999
IRF1	9.87355	8.52794	7.73089	9.2489	8.41832	10.1442	8.80685	9.66134	8.86595	9.30137	9.95334	9.24308	8.87827	8.55561	9.64183	8.51384	9.25917	9.26184	10.2269	8.29074		IGF2R	8.336	8.587	0.251	1.19003	>0.9999
IRF2	7.38425	8.20099	7.69526	7.29081	8.3294	7.98186	8.12185	8.46952	7.24539	8.09314	7.97179	8.2366	7.90643	7.96789	7.54321	8.65098	7.88086	8.23036	8.2284	7.64129		RB1	8.951	9.201	0.25	1.18921	>0.9999
IRF3	10.1842	9.62795	9.14432	9.69287	9.90858	10.2577	8.89268	10.036	9.40983	9.94313	9.05524	9.36354	9.64851	9.10139	9.87298	8.89144	9.99662	9.38558	9.52406	9.31009		OAZ1	10.73	10.98	0.25	1.18921	>0.9999
IRF4	4.6278	5.5361	5.00421	5.94264	5.56903	8.02749	5.84367	5.61547	5.90583	6.6856	7.7823	5.78799	7.69947	7.06836	8.94457	5.79907	7.34895	7.33859	5.76167	6.4285		TMEM140	7.076	7.325	0.249	1.18838	>0.9999
IRF5	6.58335	6.33555	5.47674	8.04998	6.23566	8.18073	6.68901	7.27317	7.01396	6.83207	6.74849	6.26314	6.64807	6.19557	6.27695	6.78605	6.72087	5.95619	5.85026	6.57883		IL11	4.949	5.197	0.248	1.18756	>0.9999
IRF7	8.89319	8.19496	7.54322	8.94285	8.44164	9.98453	8.56688	8.95602	6.98656	7.79747	8.77501	8.08493	8.95995	8.06298	9.41935	8.10011	9.4161	9.22305	9.71309	7.15875		IL1B	3.239	3.486	0.247	1.18674	>0.9999
IRF8	4.6278	7.56961	6.15944	7.87269	7.58847	6.90196	7.61624	8.59667	6.04513	7.8671	9.10722	8.25075	7.44925	7.46311	8.47767	6.78605	7.77513	7.71924	8.20339	7.05994		NBN	9.043	9.29	0.247	1.18674	>0.9999
IRF9	9.57013	8.56581	8.62517	9.41587	8.92809	10.3771	9.02104	9.36613	8.92306	8.98796	9.88922	9.33726	9.45798	9.22207	9.56237	9.54744	9.51943	9.77571	10.3648	9.26644		ITGAX	9.151	9.398	0.247	1.18674	>0.9999
ISG15	10.5117	9.14012	9.06278	9.89094	9.38446	12.0104	8.6459	9.45963	8.51682	9.24669	10.7088	9.59535	10.8098	9.81406	10.544	9.71324	11.6928	10.8195	11.2681	9.63586		WDR76	5.474	5.72	0.246	1.18591	>0.9999
ITGA1	7.16329	10.0177	9.95548	8.78219	9.15438	8.2284	10.049	10.0518	9.70859	9.46301	9.68918	9.70218	9.70591	8.99057	10.0009	10.2335	8.94804	9.33644	9.65894	9.60114		CEACAM3	3.992	4.237	0.245	1.18509	>0.9999
ITGA2	9.92726	9.18643	8.94636	8.04569	10.0582	10.7936	9.71911	10.5013	9.75905	8.15754	9.42564	9.16771	10.4717	8.65779	10.3454	10.2976	9.79129	8.62943	11.0221	9.07729		FLT1	7.814	8.059	0.245	1.18509	>0.9999
ITGA4	7.16329	7.90856	8.31358	8.18465	7.06514	8.10614	7.76526	8.48507	6.97267	8.27149	8.74934	7.9869	8.43653	7.86106	9.60144	8.00095	8.51842	8.30656	7.3133	8.60299		ICAM5	1.511	1.755	0.244	1.18427	>0.9999
ITGA6	10.1988	9.71478	9.25858	9.38738	10.7649	11.9382	9.75265	10.0622	10.8563	9.09437	10.6812	10.5458	10.2587	10.4971	10.3879	10.2335	9.91298	9.4203	10.389	9.90145		GPSM3	7.958	8.202	0.244	1.18427	>0.9999
ITGAE	6.39285	7.03418	7.87161	7.02091	6.55375	6.99676	6.92458	8.06622	6.8564	7.30988	7.67445	7.36197	7.79663	7.59624	7.26762	7.00658	7.35563	6.73987	6.85921	7.05994		ICOSLG	7.28	7.523	0.243	1.18345	>0.9999
ITGAL	0	7.08722	5.40797	6.91216	5.18266	7.7292	8.09796	8.31275	5.52283	7.65776	8.35167	6.46476	7.11439	7.05079	8.54936	0	8.00085	8.02013	7.54328	7.05994		SAMD9	8.78	9.022	0.242	1.18263	>0.9999
ITGAM	5.19317	7.29312	5.77862	6.35642	5.85042	5.06568	5.91833	5.15294	4.80976	6.51099	5.94438	5.09052	5.90581	5.40686	5.61478	6.52563	6.15811	7.14463	7.35931	6.4285		SIRPA	7.812	8.054	0.242	1.18263	>0.9999
ITGAV	11.8678	11.2616	12.4605	11.6878	11.2006	11.3588	10.2248	11.0897	11.2893	11.0199	11.6513	11.1562	11.9619	11.1311	12.1877	11.9697	11.2645	10.941	10.5646	11.66		MMP1	7.605	7.844	0.239	1.18017	>0.9999
ITGAX	7.4832	9.56857	9.54744	9.75454	8.56361	9.39912	8.69451	9.65104	8.58805	10.2559	10.1422	9.05431	9.4738	8.57724	9.82838	9.68157	9.60468	9.80556	8.87118	8.9451		JAK2	8.6	8.835	0.235	1.17691	>0.9999
ITGB2	6.39285	10.004	9.60425	10.2118	9.6743	9.43003	10.1219	10.1106	9.00385	10.4769	10.541	9.45498	10.0862	9.71297	9.98803	9.71324	10.4451	10.2365	10.1806	10.702		MRE11	8.165	8.395	0.23	1.17283	>0.9999
ITGB3	4.6278	5.93372	7.65872	5.36019	5.98353	7.06836	5.63813	5.49773	6.22587	4.61277	6.36308	4.65271	5.63262	4.35715	6.54091	6.20761	5.48907	5.31062	2.97665	4.87665		CTNNB1	11.92	12.15	0.23	1.17283	>0.9999
ITGB8	8.57202	9.06939	7.88432	8.22689	9.58633	10.0006	7.91863	8.88745	9.05173	9.88948	9.72843	9.82193	10.6629	9.87648	8.09511	9.54744	10.1506	9.05096	11.1768	9.51049		GLUL	12.35	12.58	0.23	1.17283	>0.9999
ITPK1	9.18542	8.56581	8.21135	8.13309	8.84012	8.32657	9.02104	8.8031	8.45069	8.72341	10.079	8.32785	8.65401	8.9076	9.75447	8.99814	8.69748	8.87444	9.54412	9.19838		STK11IP	5.491	5.721	0.23	1.17283	>0.9999
JAG1	10.1545	9.51393	9.09595	9.40922	9.54025	10.8594	8.19875	9.41567	8.94991	9.28451	10.5698	9.91594	10.1805	10.0468	10.3134	10.6151	9.32196	8.84918	8.98316	9.7512		IER3	10.2	10.43	0.23	1.17283	>0.9999
JAG2	6.17332	3.26145	3.0453	3.84382	4.80499	6.57323	0	2.75768	3.42286	4.73699	3.42731	2.44868	3.50373	3.05491	3.93272	0	4.20272	4.41697	4.31446	0		VHL	7.291	7.518	0.227	1.1704	>0.9999
JAK1	9.63613	9.97963	9.48621	9.25819	9.6259	9.38517	9.32193	9.36193	9.03928	10.0307	9.74493	10.1363	9.78415	9.35148	9.80556	9.64919	9.53718	10.0551	9.7481	9.39362		BCL6B	5.486	5.71	0.224	1.16797	>0.9999
JAK2	9.50096	8.79033	8.51912	8.41798	8.29139	8.80653	8.22104	9.33214	7.52314	8.59522	8.78302	9.02579	8.58186	8.08472	9.00775	8.89144	8.61352	9.27613	9.17116	8.91714		VCAM1	8.616	8.84	0.224	1.16797	>0.9999
JAK3	6.39285	8.05553	8.25115	7.92494	7.22605	8.41849	7.12702	8.01356	7.70012	8.30198	8.95952	7.30886	8.51409	7.79927	9.53991	7.89447	8.97217	8.48113	7.72996	8.4553		CD300A	7.323	7.547	0.224	1.16797	>0.9999
KAT2B	0	8.68243	8.04014	8.19629	7.60234	8.55561	9.08321	9.2343	7.79595	8.71839	8.41662	8.27691	8.76964	9.31515	8.80926	8.28007	8.59103	8.55328	8.77262	8.70462		TGFB3	9.24	9.462	0.222	1.16635	>0.9999
KDR	5.19317	6.95078	8.57899	6.6776	6.43479	6.99676	8.74666	6.62896	6.19628	6.95655	7.3507	6.52421	6.96115	7.44976	7.30361	7.00658	6.85901	6.71212	7.07677	7.70808		CEBPB	11.03	11.25	0.22	1.16473	>0.9999
KIF2C	5.19317	5.81296	5.40797	5.30391	6.4955	6.54841	3.34346	3.64688	6.20225	2.43298	6.75936	5.74864	5.2762	5.06568	4.05036	0	5.36203	4.88297	6.90128	0		CD40	7.633	7.853	0.22	1.16473	>0.9999
KIR2DL3	0	1.15514	3.74818	3.01294	1.92158	5.63621	4.15184	0	2.88398	2.77963	3.80842	2.34698	2.20791	3.88835	1.19998	6.52563	2.25871	2.82956	0	0		TNFRSF18	3.81	4.027	0.217	1.16231	>0.9999
KIR3DL1	0	0	1.02606	0.836559	0	3.96539	0	0	2.11865	0	3.67701	1.31405	3.21325	0	2.90435	0	0	0	2.62145	4.31604		ICAM1	9.217	9.433	0.216	1.16151	>0.9999
KIT	0	7.80945	6.40859	5.5415	5.85042	5.43422	4.75093	3.85272	7.39615	6.12794	6.17293	7.30547	8.63161	7.14488	5.31907	0	7.17089	7.01435	4.18419	7.33813		TNFRSF10C	5.236	5.451	0.215	1.1607	>0.9999
KLRB1	5.19317	6.50105	5.22017	5.08759	6.51028	5.8944	6.53144	7.34311	5.47435	7.27615	7.24253	7.00515	6.11403	6.75781	7.4392	5.227	6.59093	7.46035	5.71525	6.4285		KAT2B	8.434	8.649	0.215	1.1607	>0.9999
KLRD1	4.6278	4.45023	6.26042	5.27492	5.5405	4.75448	6.08964	6.00886	4.17138	5.11828	6.88378	4.94147	7.00827	5.06568	6.52067	7.00658	7.30817	4.77981	5.14396	5.59384		NID2	8.389	8.601	0.212	1.15829	>0.9999
KLRK1	0	5.68116	5.00421	1.74733	4.85218	4.75448	5.72389	6.35197	3.71763	5.93392	7.2112	5.04253	6.44897	5.98969	6.97208	4.26502	6.95017	6.84582	6.32234	6.26067		JAK1	9.513	9.721	0.208	1.15509	>0.9999
KRAS	8.57202	8.77019	7.99981	8.69187	8.60208	8.83247	7.77534	8.33008	8.4203	8.41788	8.9548	9.07135	8.68878	8.18477	8.175	9.04866	8.08773	7.74685	8.41423	7.77191		LILRA3	2.497	2.705	0.208	1.15509	>0.9999
LAG3	0	4.86901	3.74818	3.58508	4.14814	4.8388	4.83042	5.61547	4.49676	5.34344	6.62319	5.0587	5.45692	4.61798	5.72505	6.52563	5.96179	7.12372	6.72508	0		TBP	7.923	8.125	0.202	1.15029	>0.9999
LAIR1	6.58335	7.85604	7.79961	8.01096	6.38753	6.82136	7.83437	7.81865	6.69228	8.74576	8.37129	7.69772	8.10104	7.30165	7.62133	7.00658	7.95756	8.24979	8.15204	8.10496		GPC4	7.601	7.803	0.202	1.15029	>0.9999
LAMA1	0	2.22688	6.80607	4.42159	3.48852	2.90653	0	0	0	4.47684	4.66644	4.49522	4.87987	2.33951	0	0	4.20272	3.19295	2.97665	4.31604		TGFB1	10.92	11.12	0.2	1.1487	>0.9999
LAMB3	12.3334	11.5671	8.95543	10.4638	12.2393	13.7606	9.70863	11.6838	10.0988	9.5318	11.604	11.2644	11.7206	9.9387	12.4758	11.5372	11.074	10.1226	11.4087	10.3618		HIF1A	10.9	11.1	0.2	1.1487	>0.9999
LAMC2	10.9868	10.992	9.13637	10.0555	11.7051	13.3882	9.61353	10.6622	10.5187	10.0124	10.5578	11.7447	11.5029	10.176	11.9482	12.3481	10.4102	10.2316	11.394	10.2763		CD70	3.186	3.378	0.192	1.14235	>0.9999
LCK	3.685	6.19764	5.00421	4.19277	6.28808	6.36153	6.48307	7.75593	6.37066	5.91651	9.67274	6.1469	6.45748	6.66847	6.91118	7.65457	6.8305	7.58798	6.90128	6.83934		MAGEA4	0.9579	1.147	0.1891	1.14005	>0.9999
LDHA	11.9906	11.8626	12.3137	11.6256	11.9552	12.8576	12.7306	12.1115	11.311	11.3844	12.3018	12.7731	12.1928	11.659	11.8059	11.5283	11.4004	11.0859	12.8381	11.1127		PARP4	9.278	9.466	0.188	1.13918	>0.9999
LDHB	9.06278	9.69569	11.2297	9.09985	9.00056	9.00661	8.88339	8.8991	10.5468	10.4209	10.8236	10.4654	10.8251	11.7008	10.1082	10.0473	10.673	9.62761	10.0835	11.231		BCL2L1	9.846	10.03	0.184	1.13603	>0.9999
LGALS9	10.3108	8.52794	7.6661	9.64977	8.70527	9.4834	8.55523	9.02148	8.51322	9.22917	9.39111	8.85917	8.97337	7.69002	9.29376	9.27775	9.62833	9.49954	8.74978	8.67154		TFRC	9.212	9.394	0.182	1.13446	>0.9999
LIF	8.52634	9.07924	7.99396	9.5655	9.93073	11.1591	7.55906	9.86527	9.33306	9.18804	10.2293	9.40604	10.4237	9.57535	9.9469	10.4369	9.76768	8.80389	7.95638	8.60299		MAP3K5	8.593	8.774	0.181	1.13367	>0.9999
LILRA1	0	4.52902	4.04848	4.06313	3.36381	4.10813	4.75093	4.80191	2.76002	4.95732	4.90047	4.14746	3.36579	3.3125	3.93272	0	1.33013	3.72434	4.64676	3.38671		IFITM2	11.32	11.5	0.18	1.13288	>0.9999
LILRA3	0	2.83498	2.62813	0	2.49755	2.55424	4.48226	3.85272	1.90114	4.21726	2.45215	1.99015	3.21325	0.857792	0	6.20761	3.79401	3.19295	5.34026	0		ITGA2	9.509	9.689	0.18	1.13288	>0.9999
LILRA5	0	6.07171	6.2798	3.01294	4.80499	5.26168	4.02243	5.36953	5.09275	6.78488	6.41212	5.2112	5.93049	5.03026	4.8847	5.79907	6.82087	5.51716	5.93372	4.31604		ICAM3	7.689	7.868	0.179	1.1321	>0.9999
LILRB2	5.19317	6.59561	7.11736	6.59792	5.25468	6.52315	7.71379	6.6839	5.83079	7.88958	8.07545	6.54158	6.92476	6.76859	7.20557	8.10011	7.0359	7.0369	7.24958	7.25123		MAP3K7	9.41	9.587	0.177	1.13053	>0.9999
LILRB4	0	7.16329	7.18057	8.13309	5.89617	6.54841	7.24775	7.37685	6.6228	8.17595	8.93216	7.63707	7.94327	6.84193	8.32845	7.36665	8.06751	7.70523	7.02061	6.95385		PSMB9	9.019	9.194	0.175	1.12896	>0.9999
LOXL2	0	7.16329	8.59841	8.01096	6.70279	5.48743	4.90575	5.77581	6.22587	5.17795	6.14834	4.542	7.62205	5.10025	7.11396	7.7795	6.14273	6.4006	6.32234	6.57883		CXCL2	9.846	10.02	0.174	1.12818	>0.9999
LRRC32	7.38425	10.0942	8.55534	8.8178	9.11381	7.75112	8.17611	9.07384	8.70822	10.118	9.57231	9.49119	10.1433	8.37679	9.18863	10.4927	9.27689	9.47085	8.69102	9.43364		ITGAE	7.103	7.272	0.169	1.12428	>0.9999
LTB	8.65926	7.38071	5.66533	7.55472	6.52492	8.39779	5.72389	6.76259	4.77816	7.24161	7.1629	6.16196	6.37898	5.56374	10.3089	7.7795	8.25439	8.59186	7.02061	6.95385		RAD51C	5.238	5.407	0.169	1.12428	>0.9999
LTBP1	9.90958	10.7129	9.46521	9.42415	10.1028	8.70348	8.71559	9.12934	9.5947	9.78183	9.28698	10.2542	10.7073	8.98364	9.69699	11.233	10.14	9.79237	9.72193	10.635		TWF1	9.941	10.11	0.169	1.12428	>0.9999
LY9	0	3.85775	4.04848	1.36265	3.80863	6.38975	4.83042	6.05127	4.21925	5.46818	6.54368	5.74864	5.86799	5.10025	6.98692	0	5.48907	5.90808	3.70324	4.31604		ARNT2	6.262	6.429	0.167	1.12272	>0.9999
LY96	0	7.81732	8.1859	8.17291	7.01419	6.57323	7.74489	7.14196	6.36002	8.45755	8.50485	7.8953	8.4579	7.34554	7.83314	7.36665	7.05246	8.12907	7.92613	8.00225		API5	9.816	9.982	0.166	1.12194	>0.9999
LYZ	12.7948	14.7037	10.6177	15.803	13.9719	12.5339	17.1098	12.8136	13.859	14.2646	14.0757	15.1647	13.6775	12.5373	11.8537	13.9986	12.9759	13.8271	13.398	15.0631		TLR3	7.174	7.338	0.164	1.12039	>0.9999
MAGEA1	0	1.15514	0	0	0	3.42588	2.01797	0	1.64491	3.58499	1.78217	2.11915	0	3.62897	0	4.26502	1.7099	0	2.62145	0		C5AR1	6.652	6.816	0.164	1.12039	>0.9999
MAGEA4	0	0	3.50646	0	0	2.90653	2.01797	0	1.14769	0	1.39303	0	1.61758	2.74111	0	5.227	2.96608	1.60226	0	0		FADD	7.109	7.272	0.163	1.11961	>0.9999
MAGEB2	4.6278	4.45023	3.3685	5.01932	3.36381	4.35715	6.60109	3.4067	3.61402	3.39692	5.16853	3.7293	4.82827	0	3.33365	0	2.96608	5.31062	3.49919	0		NFKB1	9.22	9.383	0.163	1.11961	>0.9999
MAML2	4.6278	6.76794	7.74489	8.36739	6.98272	9.02921	6.48307	8.1757	8.15092	7.87163	7.33262	7.68214	7.95234	7.6083	8.15544	8.00095	7.57199	7.28309	7.43287	7.94802		IFNAR1	8.668	8.83	0.162	1.11884	>0.9999
MAP3K12	0	5.96239	6.83255	5.12055	4.65339	5.43422	4.15184	2.75768	5.34008	6.03419	5.68412	4.92392	6.57952	4.95669	6.34761	5.79907	6.39718	5.23463	4.74246	4.87665		SLC11A1	8.001	8.163	0.162	1.11884	>0.9999
MAP3K5	9.06278	8.28284	8.65144	7.6481	8.37858	9.03816	8.65684	9.61261	8.14629	8.44849	8.68095	8.47221	8.87192	9.38867	8.37992	8.99814	9.0931	8.4224	8.43586	8.99944		PIK3CA	8.338	8.499	0.161	1.11806	>0.9999
MAP3K7	9.69925	9.24011	9.97641	9.69834	8.73075	9.44692	8.99109	9.1392	9.60092	9.57405	9.63856	9.42332	10.1766	9.51096	9.55243	10.12	9.8338	9.3455	8.91805	9.35246		CD4	7.608	7.769	0.161	1.11806	>0.9999
MAP3K8	6.17332	8.68243	9.12302	7.68162	8.01897	7.97256	7.57068	8.01356	7.60649	8.53945	9.41193	8.45398	8.64286	8.40126	8.84225	8.89144	7.9084	8.1806	8.27715	8.67154		ABCF1	8.542	8.703	0.161	1.11806	>0.9999
MAPK10	0	5.57375	2.85174	1.74733	4.14814	4.66493	2.82787	4.19293	5.10554	6.08182	5.60197	5.25398	6.36998	6.16323	4.05036	0	4.61299	4.97924	0	5.85189		NOTCH2	9.88	10.04	0.16	1.11729	>0.9999
MARCO	6.90227	7.95923	7.98218	6.92155	6.52492	4.8388	11.5004	9.8413	5.07984	7.96774	8.08412	4.65271	6.34267	2.33951	8.784	0	7.10894	6.92047	9.98663	8.56746		KDR	6.936	7.095	0.159	1.11651	>0.9999
MB21D1	8.03318	7.49307	7.44367	8.30424	7.17129	7.89591	7.2185	7.75593	7.74168	7.6734	7.76082	7.70287	8.12262	7.40206	7.36166	7.7795	7.79001	7.28309	8.20339	7.83303		CASP9	7.039	7.195	0.156	1.11419	>0.9999
MELK	7.27799	5.24077	7.05126	6.6326	6.28808	7.20171	4.97734	6.05127	7.0705	4.81424	7.06555	6.97989	5.85516	6.13016	6.22785	7.51778	6.11147	5.90808	7.21663	3.38671		CDKN2A	6.408	6.56	0.152	1.11111	>0.9999
MET	9.21452	9.69569	7.51897	8.61589	9.38446	10.4807	9.95018	10.7517	10.2772	9.10594	10.0283	9.04216	9.95625	9.25505	10.3148	9.43797	8.24361	8.52166	10.9145	8.41588		IFI16	9.939	10.09	0.151	1.11034	>0.9999
MFGE8	8.96344	11.0365	12.2617	10.2514	10.6767	10.8757	8.53757	9.23889	10.4951	10.4514	11.134	10.1234	11.4288	10.0334	11.2702	11.5372	10.8865	10.7045	9.73653	10.5646		PSMB8	9.433	9.584	0.151	1.11034	>0.9999
MFNG	0	6.12341	6.35479	6.34252	5.14526	6.66847	6.55503	6.65669	6.28891	6.41507	6.77015	5.60183	6.23782	5.48743	6.98692	0	7.40158	6.13403	6.08741	6.71496		GPR160	7.902	8.047	0.145	1.10573	>0.9999
MGMT	9.75972	8.63868	8.39135	7.77256	8.27849	9.40259	9.98316	10.1671	8.22898	8.49908	8.90916	7.88172	9.10385	9.4883	8.9968	9.19043	8.90994	9.08922	8.75552	8.53104		UBA7	8.448	8.593	0.145	1.10573	>0.9999
MICA	7.03868	7.08722	8.49445	9.14461	7.8549	8.46566	6.99526	8.31275	9.37063	6.92207	7.57951	6.63624	8.1726	7.15313	8.39668	7.7795	8.06344	7.28309	7.75312	8.05452		RBL2	9.596	9.741	0.145	1.10573	>0.9999
MICB	0	6.33555	6.39088	7.05541	5.94051	6.14679	5.29008	3.85272	7.06724	6.18722	6.7265	6.72506	5.96673	4.95669	6.12433	4.26502	5.28007	6.36541	7.14839	4.31604		IRF2	7.881	8.026	0.145	1.10573	>0.9999
MKI67	10.1394	7.58813	8.51094	8.77703	9.09677	9.45028	7.67125	7.59323	8.10548	6.71611	8.84938	9.06736	7.7899	7.39512	8.1943	8.36227	8.42299	8.04258	8.87647	6.95385		IL1RN	6.614	6.756	0.142	1.10343	>0.9999
MLANA	3.685	0	4.37104	4.19277	1.92158	5.06568	3.54541	0	2.6938	1.97577	2.34077	0	3.13048	4.51923	4.8847	0	3.87068	1.60226	2.62145	4.87665		TLR1	6.208	6.349	0.141	1.10267	>0.9999
MLH1	8.47917	7.54138	8.45238	7.96633	7.08503	7.84585	7.61624	7.80632	7.57924	8.51363	8.12252	8.27345	8.2725	8.2478	8.12224	8.65098	8.53912	8.02013	8.08972	8.4553		TNFSF13	7.482	7.622	0.14	1.10191	>0.9999
MMP1	5.59832	7.18778	4.13613	11.3584	10.8718	9.40605	9.40217	6.41828	5.56048	6.11273	8.25129	7.78051	10.2744	6.64524	6.37041	10.0719	8.71578	6.94452	5.27775	8.10496		RPL23	13.9	14.04	0.14	1.10191	>0.9999
MMP7	11.7878	11.9213	8.59455	13.4727	13.2952	11.3098	11.2416	10.2582	12.2692	12.2954	9.52373	12.5784	12.1301	11.6601	12.7092	11.3584	11.7608	12.2918	13.4814	12.909		HK1	9.107	9.246	0.139	1.10114	>0.9999
MMP9	4.6278	6.53962	11.382	9.50282	5.38874	8.68652	4.57749	5.82553	6.81806	7.74419	7.42426	6.62542	8.04847	6.43108	9.83659	0	7.92647	6.71212	4.31446	5.27936		TNFRSF10B	8.66	8.798	0.138	1.10038	>0.9999
MMRN2	5.19317	6.71837	8.49445	6.87401	7.38692	8.08903	7.42465	6.35197	6.82967	7.57695	7.60384	7.31224	7.66312	7.75655	8.05345	8.36227	7.7088	7.82666	6.49714	7.64129		TRIM21	6.982	7.12	0.138	1.10038	>0.9999
MRC1	5.59832	9.47466	6.52682	7.87269	7.48748	5.43422	9.36928	6.88488	5.65051	9.01479	8.44046	8.22947	8.56619	8.56492	7.6118	7.89447	7.3951	8.08647	9.78228	9.66976		SRP54	8.009	8.146	0.137	1.09962	>0.9999
MRE11	8.09707	7.42258	7.98218	8.59259	8.14274	8.76942	7.9367	8.52324	8.19498	7.99287	8.53204	8.2975	8.46214	8.34471	8.66455	8.58404	8.0304	8.22054	8.61088	8.20084		PRLR	3.911	4.046	0.135	1.09809	>0.9999
MRPL19	8.6163	8.1078	8.46089	8.40131	8.40255	8.56801	8.77205	8.78436	8.28909	7.90291	8.25322	8.39309	8.56422	8.41849	8.20067	8.1929	8.16968	8.09724	8.36246	8.29074		ATM	9.083	9.218	0.135	1.09809	>0.9999
MS4A1	5.91428	4.80712	5.77862	4.66445	3.80863	8.66935	5.63813	5.87359	3.87532	5.26306	8.038	4.5188	6.70639	6.36153	9.47038	7.00658	7.54884	7.35663	3.26145	6.07071		NOTCH1	7.871	8.006	0.135	1.09809	>0.9999
MS4A2	4.6278	6.33555	0	5.24534	2.71737	4.10813	2.47902	1.54648	5.23923	4.85136	4.41472	4.88816	7.01406	4.41323	0	5.227	5.73448	5.3828	2.97665	0		HLA-C	12.22	12.35	0.13	1.09429	>0.9999
MS4A4A	5.59832	8.39753	8.62895	8.52956	7.39491	6.73598	9.05039	8.36412	7.57464	10.0398	9.19089	8.9378	8.56225	8.6751	8.39668	8.89144	8.13123	8.93571	9.34128	10.1134		TWIST1	3.708	3.835	0.127	1.09202	>0.9999
MS4A6A	0	5.61045	5.09451	6.72123	4.14814	4.99395	7.95455	7.25514	5.63295	7.06324	7.89008	7.42572	6.32416	6.4446	6.41496	0	6.77174	7.01435	6.55099	7.05994		TREM1	6.587	6.713	0.126	1.09126	>0.9999
MSH2	8.37992	6.96502	7.76566	7.91088	7.90611	8.11462	7.01241	8.19474	7.94928	7.43132	8.09274	7.85418	7.9002	8.13977	6.97208	8.44004	7.47094	7.32033	8.08972	7.15875		CSF1	7.886	8.011	0.125	1.09051	>0.9999
MSH6	8.78097	6.04515	7.84584	7.6481	6.60974	7.93475	6.85025	7.23688	7.13431	7.24161	6.97985	7.02175	7.31513	8.2323	7.20557	6.52563	7.81448	6.94452	6.60291	8.15369		IRF1	9.058	9.182	0.124	1.08975	>0.9999
MTOR	8.15825	7.92322	8.37342	8.408	8.02413	8.5049	8.37477	8.53823	7.39875	7.95926	8.24164	7.6478	8.10376	8.0409	8.10194	8.77621	7.97069	8.45625	8.49888	7.89167		ITGA6	10.1	10.22	0.12	1.08673	>0.9999
MX1	9.27101	7.22376	8.09038	8.6642	8.53859	10.2615	7.34569	7.76869	7.95636	7.99702	10.2487	7.23249	9.09705	9.12047	9.07523	7.51778	11.0308	9.84123	9.68928	8.24649		LAMB3	11.03	11.15	0.12	1.08673	>0.9999
MXI1	5.19317	7.28179	6.76542	6.41073	6.30514	6.73598	6.48307	6.38551	6.01155	6.28543	5.89595	6.07715	6.59504	6.86222	6.30089	6.52563	6.48516	6.73987	6.55099	6.26067		IFNGR2	10.4	10.52	0.12	1.08673	>0.9999
MYC	11.7634	8.40277	10.0905	8.99266	9.91693	9.85386	8.92019	9.01613	9.33713	10.8272	10.5476	9.87256	10.3019	11.8197	11.1803	9.09748	10.3019	9.38118	9.58987	11.231		TNFSF13B	6.308	6.427	0.119	1.08598	>0.9999
MYCT1	3.685	5.04018	6.6805	4.36769	4.48397	4.8388	6.27152	4.98807	4.74584	5.31714	6.01863	4.65271	5.96673	5.46107	6.63807	6.78605	5.30791	4.54832	5.89259	5.85189		RICTOR	9.002	9.12	0.118	1.08523	>0.9999
MYD88	7.74489	9.18947	8.72749	8.52033	9.57407	8.90271	9.09533	9.58761	8.35216	9.27429	9.49719	9.44502	9.02584	8.27832	9.28178	9.99672	9.48935	9.38118	10.4576	8.29074		UBE2C	7.021	7.134	0.113	1.08147	>0.9999
NBN	8.81935	8.81018	9.53338	9.00596	8.60208	9.60274	8.91564	9.10438	8.90945	9.13069	9.7215	9.14422	9.45585	9.71854	9.03654	9.19043	9.0911	8.94766	9.08251	9.51049		SERPINH1	8.688	8.799	0.111	1.07998	>0.9999
NCAM1	5.19317	6.52046	7.5271	0.836559	3.90128	4.91846	5.80484	5.72432	5.13078	5.53815	6.50546	6.38361	6.01367	5.93328	4.26026	0	4.69961	4.77981	4.04098	6.57883		CCND1	10.13	10.24	0.11	1.07923	>0.9999
NCR1	0	2.56273	3.95516	2.86518	0	4.75448	4.48226	3.64688	3.05198	1.67809	5.01374	3.46377	4.66141	4.03852	5.27141	0	5.4142	3.93105	4.83219	4.31604		CDK2	9.142	9.246	0.104	1.07475	>0.9999
NDUFA4L2	8.4304	6.42067	8.51094	6.13235	6.58202	5.68258	4.57749	4.03283	5.76781	7.06324	5.84583	6.40907	5.73423	5.70522	7.03052	6.20761	6.33088	6.13403	5.51302	6.57883		PLOD2	9.202	9.304	0.102	1.07326	>0.9999
NECTIN1	7.57581	7.65113	7.85233	8.70552	9.13065	10.3305	8.34801	7.25514	7.77809	8.33512	8.04912	8.35102	7.85257	8.08472	8.76261	8.83498	7.83376	7.70523	8.88173	7.49766		STAT3	10.42	10.52	0.1	1.07177	>0.9999
NECTIN2	10.2276	10.4624	10.4179	10.2589	10.1834	10.7177	9.84645	9.76372	10.3719	10.3326	10.2792	9.93139	10.2828	9.78114	10.303	10.7586	10.4158	10.1173	10.7444	9.12695		ITGAV	11.35	11.45	0.1	1.07177	>0.9999
NEIL1	6.17332	6.66703	6.8967	6.14842	5.67781	7.06836	7.37249	7.86694	7.52552	6.99853	5.93482	6.6995	6.89999	7.48943	6.37041	7.00658	7.60041	6.09158	5.2124	6.4285		TNFRSF4	1.095	1.194	0.099	1.07103	>0.9999
NF1	8.57202	8.58438	8.73803	8.57486	7.98232	9.00204	7.59364	8.35568	8.26791	8.41478	8.43708	8.26998	8.64472	8.30079	8.26293	8.71496	8.33778	8.31581	7.98601	8.05452		PRKACB	8.135	8.233	0.098	1.07029	>0.9999
NFAM1	0	6.17332	5.63556	5.97904	6.04575	4.66493	5.80484	5.43505	5.45449	7.06324	6.30491	4.88816	5.82914	5.23081	5.86007	6.52563	6.14273	7.69108	6.67744	6.95385		ITGA1	9.49	9.587	0.097	1.06955	>0.9999
NFATC2	7.66283	7.69451	7.02853	7.31236	7.61607	8.84272	7.9896	8.37251	7.85585	8.15011	8.91038	8.13346	8.66508	9.15376	9.91624	8.89144	7.92647	8.33413	7.65816	8.9451		MFNG	6.283	6.38	0.097	1.06955	>0.9999
NFIL3	7.82254	9.1148	10.1311	8.63598	8.76197	9.06903	8.02382	8.63899	8.06021	9.44945	9.26427	9.44194	10.1321	9.6618	9.39175	9.74423	8.51842	9.05649	8.0806	9.52908		DLL4	6.2	6.296	0.096	1.06881	>0.9999
NFKB1	9.1254	9.21947	9.12034	9.27659	9.23892	9.74882	9.0168	9.38698	8.53348	9.53323	9.23925	9.74405	9.53743	9.30036	9.35792	9.47539	9.19539	9.26662	8.92826	9.78253		WNT4	4.115	4.21	0.095	1.06807	>0.9999
NFKB2	9.59247	9.50177	9.47575	9.89571	9.23002	10.3771	8.85516	9.73474	8.96928	9.89949	9.68491	9.39414	9.66054	9.16197	10.4059	9.77457	10.0398	9.57851	9.17116	9.07729		PALMD	6.806	6.9	0.094	1.06733	>0.9999
NFKBIA	11.1909	11.4942	11.1338	11.2794	11.1359	11.0615	11.3416	11.5027	10.0746	12.3977	12.8469	12.381	11.8296	12.7797	12.182	11.9163	11.4973	11.856	11.3233	12.6932		HMGB1	6.728	6.821	0.093	1.06659	>0.9999
NFKBIE	6.39285	6.76794	5.83209	7.06391	5.56903	6.71383	7.01241	6.51236	6.22	6.87777	6.82808	6.75018	6.95515	6.02611	6.798	6.52563	6.4973	6.68383	5.51302	6.95385		BRD4	9.519	9.611	0.092	1.06585	>0.9999
NGFR	5.59832	7.62447	5.54238	4.36769	6.76576	6.54841	7.97218	7.04035	5.87628	8.83881	8.15168	6.59801	7.31513	6.84193	7.48171	7.7795	6.95897	7.77395	6.01261	8.24649		BNIP3	7.384	7.475	0.091	1.06511	>0.9999
NID2	6.90227	8.32761	10.9495	10.3098	7.74042	7.91546	7.62741	7.89049	7.38045	8.85032	9.25949	7.51342	10.1779	8.07171	9.32328	8.99814	8.70535	8.1499	7.28179	8.53104		CD47	10.5	10.59	0.09	1.06437	>0.9999
NKG7	4.6278	6.19764	6.57466	3.67658	5.38874	6.86222	7.9367	7.90212	5.30724	7.29649	8.60616	6.35114	7.47883	6.67994	8.01055	7.89447	7.86689	8.13952	7.67038	5.85189		DNAJC14	8.295	8.383	0.088	1.0629	>0.9999
NLRC5	7.38425	7.7115	7.95231	8.57783	7.02452	8.32657	6.77188	7.70371	7.57234	7.91172	8.81593	7.76827	8.47478	7.42951	8.67832	8.10011	9.02973	8.35222	8.83907	6.57883		SLC1A5	9.762	9.847	0.085	1.06069	>0.9999
NLRP3	0	5.19317	3.74818	4.61903	3.0765	5.37897	0	0	3.1039	5.02387	6.34154	4.05373	4.40387	5.87457	6.37041	0	4.85866	5.64006	2.14919	4.87665		TP53	8.465	8.548	0.083	1.05922	>0.9999
NOD2	0	6.19764	5.13762	5.74544	5.10687	5.81337	5.04555	6.17149	4.43729	5.93392	6.14004	5.12165	5.60223	3.72071	5.06325	7.19782	5.38835	5.06949	5.89259	4.31604		PIAS4	8.309	8.388	0.079	1.05629	>0.9999
NOTCH1	6.17332	7.67731	8.59068	9.00596	7.55321	8.46566	7.42465	7.50444	7.59065	8.7284	8.07763	8.02032	7.86222	7.71811	8.7233	9.3195	7.76512	7.4266	7.03957	8.10496		CASP3	8.033	8.112	0.079	1.05629	>0.9999
NOTCH2	9.21452	10.0581	10.6837	10.4223	9.71316	10.138	9.52969	9.6267	9.40983	10.0011	9.97856	9.99949	10.3598	10.0731	9.87098	10.5639	9.8266	9.88538	9.85366	9.99803		PTCD2	6.318	6.396	0.078	1.05555	>0.9999
NRAS	7.96633	8.62977	9.42226	9.70921	9.00056	9.86396	8.72602	9.70516	9.62444	9.2879	9.68348	9.72959	9.44197	9.19434	9.46773	9.47539	9.23036	9.19325	9.38271	9.02586		TBC1D10B	7.278	7.355	0.077	1.05482	>0.9999
NRDE2	7.27799	7.51259	7.50257	7.22413	6.87261	7.84585	7.89109	8.37251	7.7252	7.955	7.87016	7.33566	7.7279	7.68433	7.6118	8.00095	6.91439	7.40942	8.07141	6.95385		DNMT1	8.9	8.976	0.076	1.05409	>0.9999
NT5E	6.58335	7.32659	9.20131	8.0414	6.59595	10.8275	9.24787	9.00539	9.03595	7.76379	8.99674	7.26422	9.01579	7.7292	9.55243	5.227	8.62739	7.16524	8.80623	6.71496		BMP2	7.348	7.424	0.076	1.05409	>0.9999
OAS1	9.03042	8.7983	7.6513	9.10809	10.1401	11.626	8.80685	10.1695	8.36419	8.73338	10.488	8.95194	9.67704	8.93659	10.3381	8.89144	11.4411	10.1435	12.4189	8.79956		HDAC3	8.024	8.1	0.076	1.05409	>0.9999
OAS2	9.63613	8.23076	8.48196	9.01036	9.4024	10.872	8.19875	9.20642	7.95812	9.10209	10.484	9.27285	9.96672	8.90271	9.95069	7.65457	11.0572	10.104	11.646	8.56746		RELA	9.235	9.31	0.075	1.05336	>0.9999
OAS3	8.65926	7.95923	8.23139	8.73508	8.97681	10.7629	7.49951	8.32144	7.46477	6.96504	10.1249	6.99678	9.46644	8.45901	9.84476	8.65098	10.706	10.0188	11.284	7.64129		TNFRSF1A	10.4	10.47	0.07	1.04972	>0.9999
OASL	6.39285	6.39986	5.83209	5.33232	7.00377	7.75112	6.35453	6.90814	6.07796	6.2718	8.82759	6.89235	7.29627	6.37571	7.56314	6.52563	8.32421	6.92047	9.06873	5.27936		RPL7A	13.53	13.6	0.07	1.04972	>0.9999
OAZ1	10.0614	11.3168	11.0608	10.4582	10.4424	10.3558	11.3998	10.3921	10.6459	11.1707	11.3408	11.4429	11.0402	11.47	10.8792	10.6151	10.3097	10.3911	11.3367	10.9839		ERCC3	8.786	8.855	0.069	1.04899	>0.9999
OLFML2B	3.685	8.59357	8.91882	8.88408	7.90611	6.4446	5.04555	2.27562	7.92061	7.12518	9.20289	6.42163	9.42145	7.08572	8.15544	10.3985	7.78507	9.17303	5.9737	8.63767		BAD	8.364	8.433	0.069	1.04899	>0.9999
OLR1	0	8.77828	5.37231	8.16898	6.10539	5.43422	7.55906	6.95357	7.48204	9.9442	8.80941	8.32618	7.88133	6.59764	8.03929	7.19782	7.35563	7.74685	8.42148	8.24649		ARID1A	8.917	8.984	0.067	1.04754	>0.9999
P2RY13	0	5.8746	5.29824	5.92409	4.89787	5.26168	7.26216	6.81275	5.01352	7.03125	7.73076	6.39002	5.82914	6.96897	6.17702	4.26502	7.07693	6.50132	6.49714	6.07071		RIPK3	6.919	6.983	0.064	1.04536	>0.9999
P4HA1	8.15825	8.90555	9.72931	8.6072	8.3705	9.70456	9.33902	9.46356	8.02865	7.21338	8.20235	7.79023	9.26046	8.06298	8.07443	8.94577	7.82415	7.32033	9.16253	8.15369		PMS2	7.389	7.451	0.062	1.04391	>0.9999
P4HA2	7.4832	7.5973	9.54544	8.14515	6.95056	8.47885	6.45826	7.01914	7.29369	7.70923	7.9387	7.93964	8.65771	9.17824	7.25542	6.52563	7.45235	6.13403	7.03957	8.56746		ROCK1	8.555	8.616	0.061	1.04319	>0.9999
PALMD	6.17332	5.84411	7.70245	6.62113	6.33866	6.99676	7.79529	7.97002	6.05835	6.55666	7.20326	5.55698	7.21323	7.64389	7.97379	6.20761	7.085	6.04785	6.12341	7.94802		HLA-F	10	10.06	0.06	1.04247	>0.9999
PARP12	8.15825	8.47917	7.63635	8.613	8.22123	9.58759	8.69451	8.99999	8.16015	8.64364	9.55135	8.65222	8.85106	8.85035	9.37212	7.89447	8.7517	8.6588	9.39381	8.53104		MMP7	11.98	12.04	0.06	1.04247	>0.9999
PARP4	9.75972	9.3527	8.78963	8.98821	9.59329	9.4095	9.32879	9.83525	9.15916	8.56202	9.49475	9.81956	9.53643	8.7258	9.1129	10.2115	9.35236	9.77571	9.55075	9.07729		TMUB2	8.23	8.29	0.06	1.04247	>0.9999
PARP9	8.99732	8.76613	8.73803	9.0874	8.50576	10.1234	9.74241	9.53628	8.52517	8.86401	10.2693	9.24042	9.50494	9.55525	9.69474	8.36227	9.46638	9.49954	10.5044	8.91714		NFKBIE	6.496	6.553	0.057	1.0403	>0.9999
PC	8.03318	7.11302	7.48599	6.77397	7.66974	7.21754	11.1622	10.0067	6.47784	6.86875	6.41899	6.68915	7.54824	6.78993	7.40648	7.36665	7.06066	7.32033	8.62977	6.95385		PCK2	7.944	8	0.056	1.03958	>0.9999
PCK2	8.70098	7.39129	6.57466	6.55033	7.81972	7.11982	10.8044	9.72495	6.82967	7.92048	7.58258	7.67691	6.21792	8.56182	7.7745	8.44004	7.0442	8.81045	10.1806	7.70808		EIF2B4	7.267	7.321	0.054	1.03814	>0.9999
PDCD1	3.685	3.85775	4.13613	2.05072	2.90808	4.91846	2.47902	0	3.46318	3.29281	5.08459	2.79609	4.8543	4.51923	5.17108	5.227	5.13219	5.06949	4.43394	0		TBX21	2.813	2.866	0.053	1.03742	>0.9999
PDCD1LG2	3.685	5.5361	6.79265	5.5415	4.65339	5.97113	5.59326	5.67092	2.76002	4.88755	6.69288	4.88816	6.04791	5.35053	4.9467	0	5.53691	5.90808	6.70146	5.59384		CD2	5.931	5.984	0.053	1.03742	>0.9999
PDGFA	7.4832	6.95078	7.85233	8.18854	6.60974	8.18073	6.08964	7.40982	6.65795	7.96774	7.39319	6.93678	7.65574	8.27454	9.10272	7.00658	8.09574	7.01435	7.14839	7.70808		NRAS	9.33	9.382	0.052	1.0367	>0.9999
PDGFB	3.685	6.07171	7.43505	6.89321	5.77895	7.57795	5.49911	7.32594	6.19029	5.62647	6.5562	5.29552	6.85558	6.11333	8.25682	7.00658	6.34439	6.32933	5.66729	6.57883		MB21D1	7.673	7.724	0.051	1.03598	>0.9999
PDGFRB	9.06278	11.3565	10.96	10.7451	10.2017	10.0589	8.30692	9.49463	9.34928	11.2708	10.0627	10.9339	11.4152	9.71436	10.9594	12.2435	11.1466	11.0167	9.88283	10.6855		TPM1	11.48	11.53	0.05	1.03526	>0.9999
PDK1	7.16329	8.20099	8.29941	7.69809	7.55321	8.51133	7.42465	8.67334	7.89137	7.35582	7.89993	7.8726	8.14388	8.24394	7.62133	7.51778	7.62828	7.49333	7.69451	6.4285		AXL	8.778	8.827	0.049	1.03455	>0.9999
PDZK1IP1	12.7384	10.7534	8.67723	10.0892	10.6309	8.81696	11.2641	9.45963	9.24404	10.0042	10.1866	10.1795	9.38062	9.34609	10.5725	8.28007	10.7725	11.2897	11.4069	9.97109		CDC25C	2.042	2.09	0.048	1.03383	>0.9999
PECAM1	5.19317	9.67635	10.115	7.75692	8.90869	8.08903	8.23572	7.5788	7.95282	9.2274	9.43922	8.91576	9.08199	8.67796	9.01861	9.71324	8.31051	9.66789	9.47963	9.6186		MXI1	6.386	6.429	0.043	1.03025	>0.9999
PF4	0	3.59019	3.74818	5.05386	4.14814	3.18945	3.34346	0	3.15402	1.67809	2.08834	3.76917	3.29154	3.80696	4.15912	5.227	4.47245	3.93105	1.44249	3.38671		E2F3	7.741	7.783	0.042	1.02954	>0.9999
PFKFB3	6.17332	8.37637	7.4943	7.68713	8.16627	8.05418	6.66753	8.03486	7.33501	9.06899	7.78496	8.83237	8.00266	7.2942	8.59364	8.44004	7.71401	8.16021	7.88479	6.95385		NFKB2	9.553	9.595	0.042	1.02954	>0.9999
PFKM	6.58335	7.65991	8.31358	6.98556	7.16195	7.56563	6.73104	5.30088	7.41939	6.55666	7.60986	6.01219	7.81993	7.52804	7.20557	8.44004	6.90531	7.0369	7.75312	7.33813		MLANA	2.745	2.785	0.04	1.02811	>0.9999
PGPEP1	8.27334	6.73508	6.80607	6.77397	6.93968	6.59764	7.53553	7.89049	7.43467	7.49722	6.34154	6.37071	7.01982	7.35988	7.24312	7.00658	7.3951	7.98577	7.40389	6.4285		BBS1	7.608	7.648	0.04	1.02811	>0.9999
PIAS4	8.32761	7.69451	8.17559	8.79246	8.24352	8.52412	8.19124	8.82159	8.4878	7.83503	8.1823	7.43504	8.55235	8.47227	8.92545	8.71496	8.54498	8.19069	8.33202	8.53104		LGALS9	8.966	9.003	0.037	1.02598	>0.9999
PIK3CA	7.96633	8.17672	8.7485	8.38105	7.65651	8.85289	8.06548	8.46952	8.87998	8.17961	8.63596	8.4121	9.27499	8.59554	8.84633	8.28007	8.21449	7.98577	7.85298	8.88863		S100A8	6.9	6.937	0.037	1.02598	>0.9999
PIK3CD	6.7516	6.50105	7.21117	7.02091	6.08578	7.69568	6.85025	7.45791	5.727	6.76556	7.83719	5.6771	7.43207	6.48441	8.14225	5.79907	7.7088	6.25435	5.85026	5.85189		TNFRSF25	7.818	7.848	0.03	1.02101	>0.9999
PIK3CG	0	7.13838	6.55889	6.77397	6.21775	6.49744	7.14268	7.37685	6.52621	7.22049	7.71689	6.70978	7.28196	6.86222	7.15393	8.1929	7.00222	7.22537	6.8804	7.05994		AKT1	10.74	10.77	0.03	1.02101	>0.9999
PIK3R1	8.47917	8.42354	9.23396	8.204	7.51706	8.29707	9.80524	9.15387	8.38401	8.08147	9.26713	8.51387	9.62696	9.23769	8.69196	8.44004	9.03598	8.56108	7.75312	9.90145		POLR2A	9.995	10.02	0.025	1.01748	>0.9999
PIK3R2	9.83659	8.44909	10.0246	9.54744	8.41046	8.88299	8.5899	8.94481	8.66567	8.95636	8.37835	8.27864	9.39066	8.86802	9.06827	9.23475	9.30996	8.82348	8.42148	8.41588		CD244	2.149	2.174	0.025	1.01748	>0.9999
PIK3R5	0	7.47328	7.13874	7.37517	6.18126	6.41744	7.46256	7.23688	6.4021	8.17961	8.38889	7.47476	7.70663	7.25638	7.95128	8.28007	8.03873	8.51364	7.47527	7.49766		CXCL6	6.404	6.428	0.024	1.01677	>0.9999
PKM	12.8722	12.9751	12.5465	12.4297	12.4653	13.8736	11.1525	12.6216	12.2673	11.1513	12.5513	12.7277	12.3875	11.8948	12.2198	12.4828	12.605	12.4618	12.817	11.4662		ADORA2A	5.455	5.476	0.021	1.01466	>0.9999
PLA1A	0	6.33555	2.03891	6.53818	4.54269	3.80696	7.53553	6.41828	5.63295	6.60093	6.47281	6.32463	6.26718	6.71383	6.97208	6.52563	6.12719	6.25435	5.51302	7.15875		RIPK1	7.801	7.822	0.021	1.01466	>0.9999
PLA2G2A	3.685	7.4832	6.70936	6.0492	8.54936	7.9632	13.2999	5.61547	5.84611	8.85718	8.55873	6.69433	9.08885	7.27163	8.34581	7.19782	8.57107	7.4266	9.03132	7.4201		GBP2	9.216	9.236	0.02	1.01396	>0.9999
PLOD2	9.15572	9.5498	11.9813	9.98231	8.7895	9.33887	8.72082	9.45569	8.80157	9.02295	9.08795	9.39095	10.5569	9.20629	8.5343	9.47539	9.07499	7.47694	9.11862	9.28843		CDK6	8.359	8.374	0.015	1.01045	>0.9999
PMS2	6.39285	7.19987	7.55122	7.20889	7.23498	7.69568	6.40733	7.60751	7.31312	7.3032	7.33262	7.39419	7.60299	7.14488	7.46061	8.1929	7.43983	7.28309	7.70642	6.95385		IKBKB	8.113	8.127	0.014	1.00975	>0.9999
PNOC	0	3.06391	0	3.26958	0	0	0	0	0.382829	1.30258	2.65202	0	4.36819	0	2.62981	0	2.01024	2.82956	0	0		CENPF	6.716	6.729	0.013	1.00905	>0.9999
POLD1	6.39285	6.12341	6.49401	7.14624	6.63695	7.1857	5.84367	6.65669	6.22	5.80738	6.04552	5.68754	6.4404	5.81337	6.92665	6.52563	6.59093	6.09158	6.65303	4.31604		PC	7.205	7.218	0.013	1.00905	>0.9999
POLR2A	11.0201	9.52118	10.3837	10.0221	9.28694	10.5449	9.37592	10.4467	9.09727	10.2472	10.1411	10.5724	10.0937	10.0188	10.2363	10.0719	10.1773	9.63502	9.50031	9.7512		HDAC5	7.832	7.843	0.011	1.00765	>0.9999
PPARG	8.85675	7.61547	7.46921	6.28553	8.71807	7.86609	7.49951	9.47918	8.13229	7.4736	8.26852	8.63209	7.79998	7.27163	8.21964	7.51778	8.26862	6.4006	8.28512	6.57883		EPCAM	10.55	10.56	0.01	1.00696	>0.9999
PPARGC1B	8.15825	6.26825	6.47733	6.87401	6.37142	6.92142	6.7516	6.31764	7.43973	6.08182	6.76476	5.94416	6.27684	6.67994	6.798	7.7795	6.55653	6.46852	5.93372	7.70808		SHC2	8.47	8.478	0.008	1.00556	>0.9999
PRF1	0	4.67476	3.85538	0.836559	1.92158	2.08714	0	0	1.33313	4.47684	4.44196	3.25501	3.04266	0	0	0	3.33421	4.88297	4.91667	0		MTOR	8.166	8.173	0.007	1.00486	>0.9999
PRKAA2	3.685	5.71525	4.29691	5.9053	4.89787	1.39206	5.04555	5.61547	6.34392	4.73699	4.00389	5.86359	4.7192	5.61246	0	0	4.93205	3.72434	4.31446	5.59384		APC	9.106	9.113	0.007	1.00486	>0.9999
PRKACB	9.61446	8.43381	7.85878	7.91088	7.53163	7.80452	7.54734	8.82159	8.96666	6.85967	8.57266	8.17857	8.18804	8.3411	8.73652	8.94577	8.26152	7.81366	7.18292	8.10496		BRIP1	5.896	5.902	0.006	1.00417	>0.9999
PRKCA	10.1694	8.9384	8.35527	7.63105	7.77144	8.86299	8.33445	9.70516	9.98914	8.70831	8.40974	9.39652	8.80677	8.36618	7.64022	8.94577	8.76682	8.19069	8.2284	8.70462		RELB	8.293	8.297	0.004	1.00278	>0.9999
PRLR	0	4.86901	0	3.14696	2.90808	5.63621	7.71379	7.29097	3.96227	3.58499	6.04552	5.43836	4.95395	7.52804	0	0	4.20272	2.82956	4.18419	5.27936		P4HA2	7.668	7.669	0.001	1.00069	>0.9999
PROM1	9.1254	9.34183	7.23121	11.7187	10.1003	8.36262	8.97369	9.22043	10.1913	9.06109	6.29748	9.71244	8.80343	9.56301	7.08668	9.91737	9.64753	9.91002	9.45158	9.28843		PTPN11	10.01	10.01	0	1	>0.9999
PRR5	7.82254	6.46142	7.25098	7.97986	6.28808	6.82136	7.04609	8.03486	6.90842	6.55666	7.32897	6.59246	7.59143	6.67994	6.69337	7.65457	7.47709	7.08096	6.44119	0		SYK	8.334	8.331	-0.003	0.997923	>0.9999
PSMB10	10.6352	9.12751	8.42654	9.47442	8.59862	9.95414	9.33221	9.68847	9.55445	9.26228	9.91801	9.32811	9.16751	8.64321	8.8625	9.23475	10.0696	9.62016	9.88545	9.22143		PSMB10	9.405	9.395	-0.01	0.993092	>0.9999
PSMB5	9.71969	9.49443	9.83787	9.93097	9.59156	9.12886	9.22231	9.15873	9.13285	9.7217	9.61557	9.86568	9.34664	9.48012	9.17897	9.86193	9.29091	9.09997	9.5639	9.45324		TMEM173	9.63	9.619	-0.011	0.992404	>0.9999
PSMB8	9.75972	9.07268	9.41133	9.88495	9.41621	9.22599	9.6441	9.47529	9.197	9.24669	9.82212	9.62959	9.47904	8.88547	9.0294	9.47539	9.88668	10.3823	10.1934	9.0518		SF3A1	9.456	9.444	-0.012	0.991717	>0.9999
PSMB9	10.3108	8.57512	9.00575	9.67079	8.4646	9.16606	9.02949	8.92784	8.73522	8.30867	9.86049	8.78576	9.40723	8.2896	9.24215	7.7795	10.0716	9.81538	9.85634	8.82986		TGFBR1	9.508	9.493	-0.015	0.989657	>0.9999
PSMC4	7.82254	9.3608	8.76578	8.65016	9.57758	8.6106	8.56688	8.23209	8.49996	8.35141	8.98868	8.74135	8.53435	8.83504	8.6033	9.04866	8.96344	9.18317	9.6342	8.49366		CASP1	7.966	7.951	-0.015	0.989657	>0.9999
PTCD2	5.59832	6.39986	6.65104	5.49198	6.12473	7.35273	6.45826	7.04035	6.41243	5.64773	6.66425	5.72856	6.76244	6.36153	5.79414	6.78605	6.31725	6.13403	6.8377	6.57883		G6PD	7.54	7.524	-0.016	0.988971	>0.9999
PTEN	7.38425	8.98106	8.67723	8.16898	7.67631	8.23619	8.61256	8.66654	8.23482	8.7284	8.60917	8.85917	9.43445	9.0799	8.57903	9.51186	8.35122	8.9176	8.49888	8.99944		PSMB5	9.494	9.476	-0.018	0.987601	>0.9999
PTGER4	6.17332	7.60641	6.51051	7.36145	6.33866	6.54841	6.8116	6.71061	6.81806	9.02498	8.09918	7.95269	7.75578	9.51737	8.03929	7.89447	8.38755	7.69108	7.13082	8.88863		GUSB	8.205	8.186	-0.019	0.986917	>0.9999
PTGS2	5.59832	6.31346	5.09451	3.48738	8.44164	8.11462	0	6.93103	5.70195	6.84133	7.63958	7.87489	8.11187	8.14806	8.32845	7.00658	6.74143	1.60226	5.71525	4.87665		MSH2	7.763	7.744	-0.019	0.986917	>0.9999
PTPN11	10.5	9.45965	10.6928	9.4225	9.82383	10.3788	9.9524	10.5867	9.84689	9.43118	10.2521	9.47546	10.112	10.1297	10.2594	10.0222	10.164	9.33189	10.2186	10.1257		FAS	6.367	6.347	-0.02	0.986233	>0.9999
PTPRC	4.6278	7.52225	6.51051	6.91216	6.52492	7.83563	7.42465	8.107	6.12896	7.74912	8.91038	7.178	7.75578	7.78871	8.92545	5.79907	8.31738	7.95058	7.05829	8.24649		KIR2DL3	2.529	2.507	-0.022	0.984866	>0.9999
PUM1	9.3518	9.45714	9.18085	9.51527	9.46635	9.32432	8.91564	9.62319	9.48945	9.62318	8.98983	9.47847	9.42688	9.24156	8.82172	10.2115	9.01713	8.98292	9.39381	9.17496		MGMT	8.912	8.886	-0.026	0.98214	>0.9999
PVR	9.27101	8.25414	8.12828	8.18075	8.29139	9.17824	8.47711	8.46952	7.25116	8.73587	7.5641	7.65047	7.50371	7.75112	8.87052	8.51384	8.25796	7.76046	8.73822	8.15369		KRAS	8.441	8.414	-0.027	0.981459	>0.9999
PVRIG	5.91428	4.67476	5.17949	5.33232	3.80863	5.37897	5.23272	5.49773	4.80976	5.5152	5.27841	4.65271	5.17657	5.35053	5.45329	0	6.30349	5.64006	4.91667	5.85189		BNIP3L	9.226	9.199	-0.027	0.981459	>0.9999
RAD50	8.89319	8.62081	9.22149	9.1763	8.21221	10.0872	8.98241	9.87711	9.2089	8.63302	9.05082	9.18532	9.43445	9.51737	8.89038	8.65098	9.18229	8.59945	8.85522	9.10234		ANGPT2	6.094	6.065	-0.029	0.980099	>0.9999
RAD51	5.91428	4.80712	5.63556	4.79268	4.75621	5.06568	4.3803	0	4.82531	3.58499	6.34875	5.75858	3.85259	5.03026	5.40992	0	5.33523	4.88297	4.83219	0		TREM2	7.614	7.585	-0.029	0.980099	>0.9999
RAD51C	6.7516	5.84411	5.37231	4.52369	5.65137	5.68258	3.88025	3.85272	5.1556	5.66868	5.10178	5.28181	5.45692	4.7104	4.9467	6.52563	5.56024	6.71212	6.38299	3.38671		PDZK1IP1	10.17	10.14	-0.03	0.97942	>0.9999
RASAL1	3.685	5.49743	4.50878	5.05386	5.98353	7.033	0	5.67092	6.30008	4.37854	3.67701	6.59801	5.04716	3.80696	6.22785	4.26502	5.60582	4.6687	5.4577	0		RPTOR	7.603	7.57	-0.033	0.977386	>0.9999
RASGRF1	0	6.12341	0	3.67658	2.23812	7.85601	0	0	3.75058	5.08749	5.11876	3.91845	4.90498	6.47126	4.26026	0	1.33013	4.41697	3.70324	0		MAML2	7.73	7.697	-0.033	0.977386	>0.9999
RB1	8.6163	8.5375	9.3277	8.99711	8.50576	9.36399	8.9605	9.40345	9.26485	8.52803	9.79729	8.94651	9.42471	9.13721	9.43024	9.3195	8.92575	9.16793	8.35491	9.51049		HELLS	7.616	7.581	-0.035	0.976032	>0.9999
RBL2	8.92874	9.48458	9.44604	9.58482	9.25876	9.89383	9.97225	9.91492	9.93059	9.54461	9.63709	9.43188	10.0744	10.1628	9.40286	9.97075	9.54452	9.53165	9.68326	9.97109		CCNB1	7.804	7.767	-0.037	0.97468	>0.9999
RELA	7.57581	9.28053	9.0767	9.48236	9.14966	9.67046	8.93375	9.07384	9.0183	9.42965	9.52213	9.54529	9.40062	8.92939	9.54994	9.3195	9.4177	9.30428	9.43736	8.67154		H2AFX	6.597	6.56	-0.037	0.97468	>0.9999
RELB	8.15825	8.66945	8.02299	8.35012	8.3501	9.10778	7.35915	8.58228	8.02192	8.30867	8.78833	8.60205	8.56619	7.93475	8.85444	8.10011	8.32761	8.02013	8.20339	7.57126		SREBF1	9.676	9.636	-0.04	0.972655	>0.9999
RELN	0	3.85775	1.6196	2.51468	2.90808	4.4672	9.46267	7.85502	5.02703	4.15923	4.95821	3.7293	6.27684	4.61798	4.81991	6.52563	3.87068	3.93105	6.65303	5.27936		FCGRT	10.16	10.12	-0.04	0.972655	>0.9999
RICTOR	8.32761	8.81018	9.17568	8.93129	8.51679	9.63847	8.98241	9.75091	9.06489	8.82255	9.75039	9.08029	9.31536	9.44019	9.12636	8.1929	9.17852	8.49748	9.379	9.24411		RAD50	9.091	9.047	-0.044	0.969962	>0.9999
RIPK1	6.7516	7.65991	7.80631	8.28982	8.07971	7.60228	8.04062	8.29521	7.38045	8.10855	7.73628	7.79507	7.9311	7.62026	8.06048	7.7795	7.9084	8.12907	8.19496	7.05994		APOL6	9.358	9.31	-0.048	0.967276	>0.9999
RIPK2	6.58335	8.0819	8.14422	7.26155	7.44194	7.68433	6.99526	6.48168	7.32684	7.53764	8.51771	7.82375	8.21088	8.23619	7.93608	8.10011	7.7088	7.47694	8.53273	7.77191		ALDOA	12.17	12.12	-0.05	0.965936	>0.9999
RIPK3	6.39285	6.33555	5.90876	7.49941	7.07512	7.43629	6.83105	7.78134	7.35121	6.57897	7.53277	7.178	6.64062	5.97113	7.31541	7.36665	6.44811	7.39204	6.92187	7.05994		MSH6	7.333	7.28	-0.053	0.96393	>0.9999
RNLS	5.19317	6.57719	6.44337	6.31431	6.18126	4.75448	6.29973	4.58811	6.19029	6.20166	6.71538	6.02047	6.5873	6.95014	6.8476	6.52563	6.04686	6.46852	7.14839	6.26067		EIF5AL1	1.063	1.01	-0.053	0.96393	>0.9999
ROBO4	3.685	5.14396	6.62097	3.99367	4.14814	3.42588	5.39838	4.58811	3.71763	6.65443	5.11876	5.93543	4.50591	4.35715	4.8847	0	3.79401	3.72434	5.27775	3.38671		CCL20	6.964	6.907	-0.057	0.961261	>0.9999
ROCK1	9.15572	7.79358	8.83617	8.92431	8.11882	8.37679	8.48941	8.92214	9.40208	7.5262	9.15533	8.40104	9.2798	8.88547	8.99313	9.04866	9.05459	7.73311	7.07677	8.53104		PRR5	7.117	7.06	-0.057	0.961261	>0.9999
ROR2	3.685	8.9384	10.6366	9.38399	7.95556	7.80452	5.34524	5.72432	8.45444	8.37391	8.23191	8.14866	9.78754	7.48289	7.5828	8.77621	8.80884	8.0314	5.93372	8.20084		RRM2	8.45	8.39	-0.06	0.959264	>0.9999
RORC	5.59832	5.41685	4.90788	7.03826	4.42277	5.06568	7.9367	7.91366	4.90063	6.95655	3.42731	5.5107	5.96673	7.35273	2.62981	0	6.09559	5.85831	6.65303	6.83934		TLK2	7.884	7.824	-0.06	0.959264	>0.9999
RPL23	14.204	13.6464	14.259	13.7682	13.9701	14.1273	13.421	14.306	13.3123	13.9837	14.1604	13.7456	14.167	14.6631	13.7214	14.2324	13.9974	13.5697	13.3749	14.7406		NRDE2	7.618	7.558	-0.06	0.959264	>0.9999
RPL7A	13.7582	13.2333	13.757	13.5487	12.7176	14.0157	13.4447	13.7471	12.9903	14.0407	13.5346	13.2553	13.8795	14.9525	13.2138	13.8569	13.3159	12.6767	12.8108	14.4844		FANCA	6.46	6.391	-0.069	0.953299	>0.9999
RPS6KB1	7.82254	7.47328	7.55917	7.08911	6.90653	8.04534	7.52362	7.99195	7.75392	6.80394	7.89255	6.80874	7.82651	8.20873	7.6118	8.99814	7.4832	7.2056	7.51646	8.00225		PROM1	9.333	9.264	-0.069	0.953299	>0.9999
RPTOR	8.15825	7.61547	7.70245	7.58456	6.28808	7.98186	6.77188	7.75593	8.18748	7.98036	7.30321	7.2396	7.57978	7.30906	7.79992	8.00095	7.73979	7.71924	7.43287	7.57126		PPARGC1B	6.766	6.691	-0.075	0.949342	>0.9999
RRM2	9.45293	7.84068	9.10684	8.73774	9.30825	9.36399	8.16081	7.79389	7.82331	6.91332	9.1949	9.23687	7.81331	8.01395	8.12224	8.71496	8.42299	8.50558	9.16253	6.71496		LOXL2	6.45	6.375	-0.075	0.949342	>0.9999
RSAD2	8.6163	8.24833	7.63635	7.78289	7.18977	10.0677	6.15285	6.38551	6.68803	8.22274	8.92735	7.98479	10.4905	8.07606	8.33426	8.58404	10.3036	9.32733	8.9684	7.4201		NF1	8.409	8.332	-0.077	0.948027	>0.9999
RUNX3	0	6.07171	5.22017	7.07236	5.25468	6.66847	5.34524	6.09246	5.13078	5.44408	8.24551	5.37518	6.10322	5.77108	7.51279	0	7.77513	7.30183	6.38299	0		HLA-B	14.35	14.27	-0.08	0.946058	>0.9999
S100A12	0	2.22688	2.85174	0	3.80863	3.42588	4.66682	0	4.51605	3.49402	5.03178	3.07586	4.74725	5.87457	1.84588	0	2.01024	3.48297	3.26145	0		CD1C	6.029	5.948	-0.081	0.945402	>0.9999
S100A8	0	7.10018	6.09528	3.92069	12.3577	7.13657	7.2185	4.03283	6.68803	7.16259	8.41318	5.8168	7.57196	7.65556	6.798	6.20761	7.33548	6.04785	6.94216	6.57883		FCGR2B	7.613	7.528	-0.085	0.942785	>0.9999
S100A9	6.17332	9.77259	8.61757	6.75311	13.1473	11.5885	9.3458	7.25514	8.08464	8.95423	10.1836	7.62082	9.02584	9.41466	8.57413	7.36665	9.20097	7.95058	8.80068	9.31009		MET	9.5	9.413	-0.087	0.941478	>0.9999
SAMD9	9.24304	8.2425	8.15476	8.63027	9.41817	10.8378	7.94565	8.58949	8.04202	8.69305	9.6459	9.37165	8.78832	7.82533	9.43024	8.10011	9.13061	8.86187	10.7299	8.33367		NECTIN2	10.26	10.17	-0.09	0.939523	>0.9999
SAMSN1	0	8.04886	6.94604	7.25415	6.16266	7.11982	6.50746	6.8372	6.97963	8.15011	8.87334	8.05903	8.36818	8.16449	8.68288	7.51778	8.10767	8.06469	7.21663	7.49766		DEPTOR	8.796	8.706	-0.09	0.939523	>0.9999
SBNO2	9.18542	8.84139	9.55342	9.59951	8.97148	10.0677	8.74153	9.8413	9.61609	9.04715	9.65466	9.06135	9.90347	8.73132	9.80346	8.71496	9.50447	8.30656	9.06873	8.37536		TYMS	7.811	7.719	-0.092	0.938221	>0.9999
SDHA	9.37775	9.78268	9.10684	9.73072	9.67758	9.65018	10.3732	10.1428	10.4039	9.39863	9.18989	10.0104	9.61274	9.51257	9.26363	10.2766	9.46638	9.63132	10.2123	9.51049		SLC2A1	6.32	6.228	-0.092	0.938221	>0.9999
SELE	5.19317	4.98535	3.50646	4.52369	5.85042	6.47126	4.3803	4.03283	4.59073	5.56074	7.63663	3.6883	6.17725	6.59764	8.8625	6.78605	4.69961	4.88297	3.49919	6.07071		TNFRSF14	9.136	9.043	-0.093	0.937571	>0.9999
SELL	0	4.67476	4.57301	4.12941	5.10687	7.11982	4.97734	5.49773	4.57242	6.23013	7.60986	5.48699	6.21792	6.84193	7.79992	0	7.71401	6.4006	5.80665	6.4285		SDHA	9.764	9.669	-0.095	0.936272	>0.9999
SELP	0	5.14396	1.02606	0	4.07045	2.08714	3.54541	0	4.49676	5.17795	6.1891	5.2112	5.36939	5.35053	6.61915	0	5.22273	5.57992	3.26145	6.07071		AXIN1	7.567	7.472	-0.095	0.936272	>0.9999
SERPINA1	13.5255	11.7292	10.3948	10.2873	10.8639	12.5264	17.4146	15.8832	9.94311	10.6182	8.93216	11.1237	11.0978	11.7776	8.78824	10.6151	11.8109	9.59379	14.3269	11.812		DTX4	7.224	7.125	-0.099	0.93368	>0.9999
SERPINB5	7.89623	7.44308	6.65104	8.04569	10.7099	10.9522	6.45826	7.59323	7.46228	7.29649	8.79495	9.63904	7.46623	7.30165	9.73922	8.10011	8.55373	8.48113	9.41937	6.57883		TPI1	11.48	11.38	-0.1	0.933033	>0.9999
SERPINH1	6.58335	9.76854	11.2984	9.51061	9.20978	8.00028	7.6385	8.07652	8.17539	8.61695	9.04195	7.97842	9.97638	8.33022	8.61289	10.2766	8.28623	8.51364	9.39749	7.57126		ELOB	5.891	5.791	-0.1	0.933033	>0.9999
SF3A1	10.739	8.76613	9.34619	9.59951	8.54578	9.75968	9.25148	9.72822	9.59923	9.2274	9.66842	9.49936	9.69785	9.81796	9.84882	8.51384	9.77143	9.03984	8.61088	9.97109		WNT2B	6.728	6.626	-0.102	0.93174	>0.9999
SFRP1	5.91428	7.18778	7.33673	4.31171	7.53886	5.48743	5.88148	7.16145	7.54912	7.28296	8.66081	6.97564	8.56619	8.00028	7.48171	8.71496	8.32421	7.98577	5.0721	8.29074		EGFR	8.963	8.86	-0.103	0.931095	>0.9999
SFRP4	0	11.2427	8.03445	11.9435	9.20069	7.81496	4.3803	0	9.66659	11.0758	9.73533	9.83255	11.9862	9.66902	10.2425	10.97	10.0787	11.3026	4.18419	11.1907		PIK3CD	6.807	6.704	-0.103	0.931095	>0.9999
SFXN1	8.52634	8.41319	8.71331	8.28256	7.90051	9.12047	10.088	9.40753	8.83172	8.00939	8.87459	8.78697	8.922	8.43212	8.12894	8.51384	8.34115	7.83954	8.87118	7.70808		NECTIN1	8.296	8.185	-0.111	0.925946	>0.9999
SGK1	6.90227	9.1495	10.3055	9.88974	8.64625	10.1213	9.41189	9.77008	8.60728	11.1121	11.0038	10.5579	10.5539	12.149	10.5084	9.58216	10.6322	9.29963	8.08972	11.3508		NCAM1	5.584	5.466	-0.118	0.921464	>0.9999
SH2D1A	0	5.41685	3.63238	4.61903	3.48852	6.07907	5.11067	6.00886	3.50239	5.62647	6.88874	4.58731	6.04791	5.32152	7.30361	7.19782	6.72087	7.35663	4.99648	6.26067		CD276	10.39	10.27	-0.12	0.920188	>0.9999
SHC2	5.59832	8.09491	7.47762	9.25819	8.05471	8.18879	9.32193	8.77806	8.62516	8.42713	7.83205	7.80229	8.89247	9.08206	9.02581	8.83498	8.36122	8.49748	7.47527	8.97252		PUM1	9.395	9.274	-0.121	0.91955	>0.9999
SIGLEC1	0	6.17332	5.75112	7.99327	5.77895	6.49744	8.16848	6.99761	6.05835	7.92048	7.80608	6.22064	7.74191	6.78993	6.81472	6.52563	8.08773	7.99731	8.16073	6.83934		ZC3H12A	7.445	7.32	-0.125	0.917004	>0.9999
SIGLEC5	3.685	3.06391	2.85174	2.70055	0	5.32152	0	0	2.76002	2.22242	4.86064	3.19773	3.13048	0	4.44346	0	4.31673	5.23463	4.04098	3.38671		CEP55	7.11	6.982	-0.128	0.915099	>0.9999
SIRPA	7.03868	8.27143	8.81309	7.71976	7.25268	6.38975	8.67311	7.56423	7.58838	8.81081	8.34086	8.42776	8.07084	8.01848	7.69544	8.28007	7.53713	7.32033	8.51928	8.33367		CHUK	8.537	8.407	-0.13	0.913831	>0.9999
SIRPB2	0	6.92187	6.47733	6.45016	5.5405	5.5883	6.32739	5.72432	5.30724	6.82276	6.98449	6.37071	6.78292	5.65958	5.82748	6.20761	6.7817	7.2056	6.94216	6.71496		HDAC4	7.086	6.955	-0.131	0.913198	>0.9999
SLAMF7	0	3.97497	1.6196	3.76262	2.71737	4.10813	0	4.03283	3.8143	4.99098	5.43575	4.39686	4.74725	3.3125	4.81991	0	4.85866	4.6687	4.74246	0		MRPL19	8.431	8.294	-0.137	0.909408	>0.9999
SLC11A1	3.685	8.55644	9.35307	8.39796	7.53163	7.48943	6.99526	6.95357	7.19541	9.53608	8.21227	7.5961	8.59349	7.09432	8.07443	7.00658	8.95906	8.25941	8.39963	9.43364		LDHA	12.01	11.87	-0.14	0.907519	>0.9999
SLC16A1	8.47917	7.90856	9.7624	7.6481	9.35609	8.37679	8.54348	7.81865	7.89321	7.47954	9.04639	8.95518	8.34542	7.46973	7.95128	8.65098	7.23029	7.30183	8.70297	6.95385		IL21R	3.18	3.031	-0.149	0.901875	>0.9999
SLC1A5	9.73984	9.55687	9.86056	9.84113	10.5302	9.81796	9.21122	8.08675	9.85449	9.44491	9.83117	10.1118	9.62508	10.0143	9.59903	9.71324	9.33724	10.3285	10.5382	9.37319		GOT2	8.909	8.751	-0.158	0.896267	>0.9999
SLC2A1	7.03868	6.52046	5.9577	6.51357	6.92872	7.63802	5.17299	6.20944	5.83079	5.39463	6.59313	6.39639	6.11403	4.79726	6.47931	7.65457	6.21803	5.90808	5.89259	0		NOD2	5.51	5.351	-0.159	0.895646	>0.9999
SLC7A5	8.15825	7.70303	9.00575	7.18571	7.20803	6.99676	7.72423	6.73683	7.4573	7.89848	8.19035	7.72077	7.7102	8.78278	8.01055	8.44004	7.00222	8.45625	8.0806	7.49766		IKBKG	7.794	7.631	-0.163	0.893166	>0.9999
SMAD5	6.90227	8.51348	8.793	8.6781	8.16627	8.42532	8.53757	8.93918	8.76878	8.29863	8.27042	8.35758	9.0287	8.77478	7.76593	8.10011	7.92198	8.1806	8.30092	8.67154		CCNO	4.984	4.821	-0.163	0.893166	>0.9999
SMAP1	8.92874	8.90924	8.95844	8.92431	8.19858	8.74231	8.43323	9.01077	9.04012	9.31804	8.7656	9.3088	9.24087	9.48503	9.11965	8.77621	9.15955	8.67327	8.53941	10.076		BAX	9.594	9.427	-0.167	0.890693	>0.9999
SNAI1	6.17332	6.12341	8.42654	7.18571	6.46546	8.12306	6.29973	6.20944	5.94194	7.24859	7.49425	6.61998	8.24325	7.10287	7.97379	8.58404	7.75504	7.18556	5.27775	7.25123		CD58	6.382	6.213	-0.169	0.889459	>0.9999
SNCA	0	6.01808	6.05086	5.12055	4.94217	3.42588	0	2.27562	8.96315	5.70969	6.20509	9.27372	6.67753	6.54841	4.81991	0	4.14215	5.23463	4.54427	6.71496		MKI67	8.365	8.195	-0.17	0.888843	>0.9999
SOCS1	0	7.29312	6.80607	7.02091	5.75432	6.59764	5.63813	5.15294	5.56048	7.04733	8.0223	6.36422	7.06509	7.09432	7.48171	0	7.06882	6.65497	6.60291	5.85189		VTCN1	6.983	6.813	-0.17	0.888843	>0.9999
SOX10	0	4.36688	0	0	4.80499	3.18945	3.72252	0	4.84069	5.72976	5.21665	3.64611	5.85516	2.08714	1.19998	0	4.56765	5.23463	2.14919	4.31604		NDUFA4L2	6.32	6.149	-0.171	0.888227	>0.9999
SOX11	4.6278	3.97497	5.66533	5.7871	4.65339	4.56945	4.15184	1.54648	4.43729	2.92602	3.63041	2.94275	4.82827	3.3125	4.44346	5.227	4.78133	0	2.14919	4.87665		ANLN	8.029	7.851	-0.178	0.883928	>0.9999
SOX2	4.6278	1.15514	0	2.70055	2.90808	2.90653	0	4.98807	2.11865	4.32676	2.45215	1.84847	3.50373	0	0	0	2.81905	3.48297	4.74246	0		ROBO4	4.738	4.554	-0.184	0.880259	>0.9999
SPIB	5.91428	6.68435	5.66533	4.31171	3.70961	6.59764	4.97734	3.85272	4.12188	5.5152	6.04552	5.32257	5.11332	5.48743	6.09725	0	5.67158	7.95058	4.04098	4.31604		LYZ	13.85	13.66	-0.19	0.876606	>0.9999
SPP1	12.3662	12.6797	12.9632	13.7896	12.5731	12.9377	11.2214	13.0838	11.4832	13.3437	11.7573	12.4853	12.1689	13.0714	11.7192	13.174	11.7564	12.3749	12.735	12.4539		HMGA1	10.48	10.29	-0.19	0.876606	>0.9999
SPRY4	7.38425	7.65991	8.38689	8.33265	7.77756	8.5049	7.66041	8.46168	7.94217	8.1162	8.34627	8.37221	8.57796	8.11039	8.69648	8.94577	7.95316	8.55328	8.71481	6.95385		FCN1	5.681	5.488	-0.193	0.874785	>0.9999
SREBF1	9.24304	9.67635	9.03739	9.60825	9.46825	9.93511	10.7064	11.141	8.94369	8.99834	10.0389	10.1026	9.54444	9.32797	9.26363	10.2115	9.66108	9.29963	9.98907	8.91714		PGPEP1	7.248	7.055	-0.193	0.874785	>0.9999
SRP54	7.74489	8.06217	8.06827	8.2231	7.55321	7.90572	8.13756	8.50046	7.63323	8.25773	8.14962	8.29067	8.28451	8.96031	7.90518	8.65098	7.3755	7.82666	8.12566	7.89167		TLR5	5.868	5.674	-0.194	0.874179	>0.9999
STAT1	9.18542	9.67635	8.91573	9.76109	9.95526	9.90365	9.19629	10.2005	9.4772	9.26056	10.7678	9.39334	10.0765	10.1525	9.39732	9.86193	10.8174	11.098	12.036	9.31009		CD14	9.451	9.256	-0.195	0.873573	>0.9999
STAT2	8.57202	10.2093	10.9212	10.2214	9.73378	10.6405	10.1743	10.4024	9.46609	10.4917	10.2858	10.1074	10.9047	9.67189	10.2176	10.6151	10.6763	10.5967	11.0481	9.91565		TAPBP	10.92	10.72	-0.2	0.870551	>0.9999
STAT3	8.32761	10.4897	10.7337	9.90046	10.3984	10.3893	10.6542	10.1404	10.2017	10.9037	10.6751	10.8945	11.162	10.6832	9.99538	11.0088	10.02	10.1718	10.1699	10.3925		IL6R	7.727	7.518	-0.209	0.865137	>0.9999
STAT4	0	6.96502	6.13837	5.36019	5.597	6.49744	6.94258	7.51962	5.75974	6.73609	7.32532	6.67872	7.14634	6.99676	8.23214	5.79907	6.92342	7.52558	6.29103	6.26067		GLUD1	10.79	10.58	-0.21	0.864537	>0.9999
STC1	0	6.81587	4.85719	3.76262	6.65036	5.26168	0	0	3.54057	6.54538	2.08834	6.47684	6.05914	4.91846	4.26026	7.00658	3.43864	5.85831	6.38299	6.07071		PIK3R2	9.031	8.819	-0.212	0.86334	>0.9999
STK11IP	0	5.61045	5.17949	6.1161	5.87347	5.13402	4.48226	4.46802	6.39691	6.15788	5.97267	6.08507	5.78923	4.95669	5.68922	0	5.22273	6.43496	5.61768	0		FGF18	4.295	4.08	-0.215	0.861546	>0.9999
SYK	8.09707	7.97339	7.38225	9.34791	7.34629	8.68652	8.42685	8.53075	8.6775	8.86854	8.75614	8.69941	8.40166	8.20873	8.40774	8.28007	8.28623	7.87751	7.89523	8.49366		PPARG	7.94	7.724	-0.216	0.860949	>0.9999
TAF3	0	4.18419	4.37104	3.48738	4.42277	3.80696	0	2.27562	4.24259	5.62647	4.91997	5.15212	5.23717	4.66493	3.80464	0	3.33421	4.54832	4.18419	0		FUT4	8.352	8.131	-0.221	0.857971	>0.9999
TAP1	8.96344	8.98456	9.42444	9.92048	8.73705	9.19033	8.87404	8.93918	9.07793	9.37173	10.3533	9.99056	9.71837	9.25505	9.34359	8.36227	10.2924	10.0329	9.89068	9.19838		PDK1	7.877	7.654	-0.223	0.856782	>0.9999
TAP2	8.81935	8.77424	8.26093	9.1977	9.46635	9.17419	8.48941	8.59667	8.52279	8.04988	9.4299	8.24015	9.24456	8.66647	9.14632	8.51384	9.82901	10.3668	9.76813	8.00225		S100A9	8.969	8.745	-0.224	0.856188	>0.9999
TAPBP	10.5117	10.2865	11.2433	11.338	10.2344	11.3686	10.7429	10.81	11.8329	10.8741	10.5445	10.9691	11.1875	10.0479	10.5477	10.6966	10.372	11.0517	11.0493	10.7583		ANGPTL4	8.418	8.19	-0.228	0.853818	>0.9999
TAPBPL	7.82254	7.4018	7.06249	8.19629	7.4342	8.6106	7.9095	8.86978	7.67245	8.39606	8.38188	8.37544	7.97624	7.92031	7.98122	7.89447	8.24721	8.29725	8.94344	8.20084		APOE	12.28	12.05	-0.23	0.852635	>0.9999
TBC1D10B	5.59832	7.86366	7.44367	7.17005	7.48748	7.47633	6.35453	7.16145	7.29927	7.24161	7.25794	7.07838	7.55222	6.83168	7.46061	8.1929	7.36228	7.57263	7.52993	6.71496		CCNA1	2.164	1.932	-0.232	0.851454	>0.9999
TBP	8.15825	7.66864	8.32761	7.57864	6.87261	7.93475	7.88179	8.22284	8.41002	8.17961	8.48042	8.34444	8.43868	8.24007	7.97379	8.51384	8.12342	7.4266	7.65816	8.05452		SMAD5	8.569	8.337	-0.232	0.851454	>0.9999
TBX21	3.685	2.56273	1.6196	2.30127	2.90808	3.62897	1.33632	3.64688	2.6938	3.75135	4.35864	3.64611	2.84916	3.18945	4.52702	0	3.62724	3.48297	2.97665	0		HRAS	7.795	7.562	-0.233	0.850864	>0.9999
TBXAS1	7.27799	8.27143	7.85878	8.6101	7.87217	6.54841	8.61817	7.90212	7.41168	9.3296	8.59862	9.24838	8.32462	7.66714	7.78303	8.44004	8.03873	9.38558	8.54605	8.85955		SBNO2	9.346	9.112	-0.234	0.850274	>0.9999
TCF3	7.16329	8.60725	9.4003	9.59512	9.01877	8.13144	8.243	8.68685	8.98321	8.92623	9.02853	9.05934	9.56034	8.80653	9.20775	9.58216	9.00443	8.59945	8.92826	8.60299		PKM	12.6	12.36	-0.24	0.846745	>0.9999
TDO2	9.94473	7.17559	9.23892	4.61903	6.43479	7.2332	13.0764	11.7113	5.90583	5.95112	8.46888	6.58131	6.45748	5.43422	9.23906	8.77621	6.60221	6.65497	10.0628	6.95385		EZH2	7.575	7.334	-0.241	0.846159	>0.9999
TFRC	9.52439	8.67379	8.47357	9.51372	9.42013	9.55369	8.94719	9.49463	9.197	9.32136	10.603	9.97891	9.03866	9.60123	9.7523	9.36008	9.04428	8.95951	8.49888	9.10234		MICB	6.03	5.787	-0.243	0.844986	>0.9999
TGFB1	11.1836	11.0407	11.8762	11.3336	10.8596	10.6449	10.1932	10.8983	9.93014	11.2497	10.9251	10.4593	11.3349	9.97175	11.9948	11.5807	11.4795	11.5401	10.6457	11.3084		BRD3	9.503	9.259	-0.244	0.844401	>0.9999
TGFB2	4.6278	7.79358	6.92158	6.89321	7.19893	9.34249	6.18345	7.94774	8.65375	7.05531	6.96584	8.19696	9.24456	7.91546	6.41496	8.28007	5.83358	6.82006	10.206	7.25123		GLS	8.986	8.735	-0.251	0.840314	>0.9999
TGFB3	8.21694	9.44449	10.9824	10.8902	8.66949	9.9659	7.24775	8.27746	8.54409	10.1593	9.96864	8.21691	10.9267	8.95086	10.4929	9.94431	10.046	9.18317	6.94216	9.94363		GOT1	8.29	8.035	-0.255	0.837987	>0.9999
TGFBR1	8.27334	9.13068	11.1224	10.009	8.81056	9.26079	9.03788	9.54373	10.1567	9.73169	9.87117	10.0382	10.435	9.60726	10.1234	9.47539	8.95025	8.52963	8.56581	9.33143		SLC16A1	8.327	8.061	-0.266	0.831622	>0.9999
TGFBR2	6.39285	9.3527	9.5888	8.75359	8.3826	9.06903	9.15444	8.46168	9.06161	8.07756	9.68704	8.24722	9.88781	9.64141	9.49911	9.58216	8.72355	9.10531	9.86964	9.66976		NEIL1	6.84	6.573	-0.267	0.831046	>0.9999
THBD	0	6.35731	6.9701	7.70897	6.92872	7.43629	6.50746	6.00886	6.45803	7.86256	7.03903	6.53002	7.57978	7.40897	8.91385	6.20761	6.79159	6.92047	6.72508	7.64129		HES1	9.477	9.207	-0.27	0.82932	>0.9999
THBS1	9.59247	13.2767	14.4322	13.6163	12.2548	12.8742	10.9372	11.4492	12.2478	13.5834	13.8343	12.7681	14.3394	13.1238	13.5251	13.4525	12.5089	12.4028	12.0289	13.0621		SPP1	12.64	12.37	-0.27	0.82932	>0.9999
THY1	7.66283	11.3361	12.8487	11.5671	10.121	9.61774	8.32075	8.65283	9.85496	10.5157	11.0781	11.0502	12.2719	10.3989	10.3468	11.8394	10.7447	10.1641	9.44804	10.8124		COL11A2	2.683	2.41	-0.273	0.827597	>0.9999
TICAM1	7.4832	6.42067	6.65104	7.04686	7.15256	6.52315	6.83105	7.34311	6.84881	6.33869	7.22695	6.72506	7.29627	6.60969	7.65886	8.28007	7.0359	6.46852	6.7937	7.15875		HLA-A	12.69	12.41	-0.28	0.823591	>0.9999
TIE1	6.58335	6.33555	8.96743	6.39734	6.55375	6.30336	7.06265	6.8372	6.47784	6.25805	7.32532	6.22064	7.63337	6.34721	8.7233	7.7795	7.51341	6.82006	6.70146	7.05994		FLNB	11.28	11	-0.28	0.823591	>0.9999
TIGIT	0	5.5361	1.6196	6.01455	4.48397	6.21147	3.88025	4.98807	3.61402	6.2718	7.07862	5.72856	6.10322	5.03026	7.84946	5.227	7.26622	6.99145	4.91667	5.85189		MICA	7.969	7.687	-0.282	0.82245	>0.9999
TLK2	8.47917	7.96633	8.08488	7.5304	7.06514	8.31925	7.18865	7.93647	8.11342	8.15383	8.27042	8.20424	8.19823	8.18879	7.573	7.36665	7.78507	7.6182	7.19987	7.83303		BID	7.202	6.916	-0.286	0.820173	>0.9999
TLR1	5.59832	6.7516	6.39088	5.65834	5.89617	6.41744	6.43302	6.73683	5.82306	6.37738	6.98449	6.11632	6.05914	6.51035	6.15092	0	5.58321	6.50132	7.16576	6.07071		SFXN1	8.729	8.442	-0.287	0.819605	>0.9999
TLR2	3.685	8.23664	8.65515	8.2231	7.86644	7.60228	8.27176	7.95892	7.06724	8.84573	8.89814	8.90686	8.66875	8.5368	8.52417	8.00095	9.11493	8.71581	7.98601	9.49166		ERO1A	10.16	9.872	-0.288	0.819037	>0.9999
TLR3	7.66283	6.90719	6.84561	6.21097	6.65036	8.62255	7.24775	7.56423	6.2945	7.72931	7.60986	8.03266	7.5322	8.18073	5.92312	6.20761	6.77174	7.40942	7.76457	7.94802		PRKAA2	5.138	4.845	-0.293	0.816203	>0.9999
TLR4	5.19317	8.49888	7.53519	8.92664	7.23498	7.20171	8.77707	8.66654	7.34043	8.74329	8.54623	7.58497	8.71031	7.7292	8.37992	8.1929	8.56243	8.69469	8.57883	9.15116		IL11RA	5.838	5.543	-0.295	0.815072	>0.9999
TLR5	0	5.64624	5.77862	6.51357	5.28938	7.54068	5.11067	5.07286	5.57894	6.28543	5.13554	6.10857	6.2279	5.79238	4.26026	0	5.38835	6.62552	5.4577	6.07071		IRF3	9.71	9.415	-0.295	0.815072	>0.9999
TLR7	0	4.08337	4.37104	5.12055	1.92158	1.39206	3.88025	5.07286	4.04428	4.77613	5.26321	4.23547	4.80177	3.42588	4.15912	6.52563	4.14215	4.11183	4.18419	3.38671		ENO1	11.65	11.35	-0.3	0.812252	>0.9999
TLR8	0	5.33149	3.95516	0	2.49755	3.80696	4.97734	2.27562	3.20245	5.91651	5.55283	5.3359	4.92968	3.80696	3.93272	0	4.31673	5.75331	5.61768	0		PRKCA	8.847	8.546	-0.301	0.81169	>0.9999
TLR9	4.6278	0	3.50646	2.51468	2.23812	4.8388	1.33632	3.11838	3.3387	4.85136	4.00389	3.01084	3.62962	3.42588	4.81991	5.227	4.31673	4.27245	2.97665	0		BRCA1	6.135	5.83	-0.305	0.809442	>0.9999
TMEM140	6.39285	7.56026	6.22087	6.59792	6.63695	7.33832	8.42044	7.59323	6.03848	7.9635	7.17106	7.11751	7.38821	6.41744	7.30361	7.00658	7.53713	7.80054	8.26108	7.25123		RASAL1	5.346	5.039	-0.307	0.808321	>0.9999
TMEM173	9.27101	9.32812	9.60041	10.3433	9.46066	10.5068	9.03369	9.54744	9.77365	9.43424	9.66987	9.35538	9.43552	8.74504	9.68795	9.80428	9.73344	10.0244	10.4056	9.33143		WNT5B	4.911	4.597	-0.314	0.804408	>0.9999
TMUB2	7.16329	8.4742	8.37792	7.67609	8.70848	8.3411	7.62741	8.33008	8.59713	9.00659	8.20434	8.62396	8.37043	8.27454	7.88948	8.36227	8.31738	8.55328	8.53273	7.77191		CX3CR1	4.379	4.063	-0.316	0.803294	>0.9999
TNF	4.6278	4.86901	4.75014	5.56564	5.597	4.66493	5.59326	5.87359	4.49676	4.77613	5.60197	4.71527	4.66141	4.99395	6.30089	6.78605	6.52129	5.45154	6.7937	3.38671		WNT7B	5.19	4.859	-0.331	0.794985	>0.9999
TNFAIP3	5.19317	7.73662	7.38225	6.37019	7.26144	6.80048	6.05697	5.67092	5.65922	8.06576	8.88082	8.32284	7.40591	8.23619	8.77548	7.7795	7.58911	8.19069	7.3133	7.64129		POLD1	6.451	6.109	-0.342	0.788947	>0.9999
TNFAIP6	3.685	8.04216	8.61376	8.15712	7.34629	8.51133	4.66682	6.20944	7.09316	7.7735	8.42176	6.78948	9.27739	6.90196	9.18542	8.71496	8.20342	7.60317	6.94216	8.20084		PVR	8.424	8.076	-0.348	0.785673	>0.9999
TNFRSF10B	9.40325	8.00129	8.80642	8.64733	8.74018	8.87302	8.32075	9.66134	8.02192	8.12759	9.17576	8.61305	9.09022	8.41506	8.784	9.71324	8.93024	7.50954	9.37527	8.37536		IHH	5.151	4.801	-0.35	0.784584	>0.9999
TNFRSF10C	0	4.67476	5.54238	5.01932	5.28938	4.99395	4.83042	8.37251	4.07061	4.32676	6.4794	4.79468	5.66239	6.11333	4.35477	5.79907	6.04686	5.06949	4.74246	0		BBC3	8.291	7.938	-0.353	0.782954	>0.9999
TNFRSF10D	5.59832	5.81296	7.14931	6.50111	6.4955	5.97113	6.45826	7.44206	5.65922	5.34344	6.80728	6.2908	6.84913	5.98969	6.87974	7.19782	6.53313	4.6687	7.72996	0		HK2	8.443	8.077	-0.366	0.775931	>0.9999
TNFRSF11A	10.1842	6.96502	6.62097	6.56237	6.90653	6.21147	5.84367	7.59323	8.75869	6.84133	6.21302	8.47974	6.7693	6.87226	7.0016	5.227	7.79985	6.82006	7.18292	5.85189		DDB2	8.954	8.584	-0.37	0.773782	>0.9999
TNFRSF11B	5.91428	5.8746	7.09566	7.49313	6.98272	5.77108	7.37249	7.30856	4.87098	7.22756	6.99832	6.51251	7.31981	6.95014	10.1549	7.65457	8.59103	5.75331	7.86366	4.31604		BIRC5	7.513	7.129	-0.384	0.76631	>0.9999
TNFRSF14	8.96344	9.86091	8.04581	9.95058	9.4415	9.4834	8.93824	9.2343	8.25074	9.18985	8.87459	9.55957	8.64099	7.82533	8.62716	10.1665	9.01291	10.2095	9.62482	7.89167		TTC30A	6.107	5.711	-0.396	0.759962	>0.9999
TNFRSF17	0	3.06391	0	0	2.71737	0	0	0	3.57776	4.88755	4.79877	5.2112	5.42254	5.13402	4.05036	0	4.47245	5.64006	2.97665	0		RORC	6.016	5.593	-0.423	0.745872	>0.9999
TNFRSF18	5.59832	3.85775	3.50646	4.52369	3.98835	4.56945	0	0	2.76002	1.67809	4.35864	3.07586	3.79999	2.74111	4.81991	0	4.65695	4.88297	3.88197	0		TNFRSF11A	7.249	6.822	-0.427	0.743807	>0.9999
TNFRSF1A	10.6776	10.0974	10.894	10.1603	10.1602	10.9392	10.5332	10.294	10.2533	9.98653	10.6269	9.73086	10.8353	10.0457	10.8389	10.6318	10.4876	10.1895	10.8821	10.4522		NT5E	8.363	7.91	-0.453	0.730522	>0.9999
TNFRSF1B	6.58335	8.41319	8.3507	7.99327	7.68285	6.82136	8.22104	8.12696	6.44299	8.71084	9.1989	7.41004	8.40826	7.94904	8.2871	8.36227	8.44196	8.58422	8.2284	8.29074		IRF5	6.867	6.402	-0.465	0.724471	>0.9999
TNFRSF25	7.16329	7.28179	8.16521	7.87269	7.29598	9.75154	6.79187	8.54566	7.65297	7.65776	7.77696	6.66293	8.02574	6.74694	8.62716	8.71496	8.55082	8.36118	7.51646	7.49766		P4HA1	8.752	8.28	-0.472	0.720964	>0.9999
TNFRSF4	0	3.59019	0	0	3.48852	3.18945	0	0	0.685082	0	2.22007	0	1.35132	0	0	0	0	2.82956	2.14919	3.38671		TNFSF10	9.983	9.508	-0.475	0.719467	>0.9999
TNFRSF8	5.19317	3.06391	6.63609	3.38259	3.48852	2.90653	0	0	1.14769	2.22242	3.48083	0	3.79999	0	3.50829	0	2.4706	3.48297	0	0		VEGFA	10.38	9.903	-0.477	0.71847	>0.9999
TNFRSF9	3.685	5.49743	5.93344	5.08759	2.49755	4.23801	3.34346	4.69896	3.57776	4.88755	6.1891	5.2112	5.63262	4.79726	6.25261	4.26502	5.38835	5.06949	4.83219	4.31604		IL34	5.447	4.959	-0.488	0.713013	>0.9999
TNFSF10	10.7086	9.13383	9.04024	9.81116	9.07952	10.8657	10.9868	10.5831	10.5148	9.10977	9.76259	9.39493	9.80599	8.9076	9.10952	9.09748	9.80479	9.25705	10.2656	9.66976		C2	7.666	7.177	-0.489	0.712519	>0.9999
TNFSF12	7.66283	9.30312	9.28758	9.55499	8.3294	8.47227	8.82152	8.6597	8.64172	9.81392	9.33863	8.9946	9.8275	9.14551	9.0041	9.51186	9.37721	9.19826	8.19496	9.19838		ERBB2	10.15	9.638	-0.512	0.70125	>0.9999
TNFSF13	8.03318	7.99437	7.22123	8.07121	6.84954	6.84193	7.06265	7.45791	6.41243	8.87982	7.47789	7.47777	7.22325	6.82136	7.90518	6.20761	7.79001	8.37894	8.1078	8.82986		ACVR1C	3.538	3.024	-0.514	0.700278	>0.9999
TNFSF13B	0	6.35731	6.15944	6.13235	5.21912	6.07907	7.1112	7.18068	5.99102	6.54538	6.53105	6.67348	6.65549	5.79238	6.27695	6.20761	6.04686	7.24487	6.41238	6.4285		LILRA1	4.154	3.639	-0.515	0.699793	>0.9999
TNFSF18	0	5.57375	0	2.30127	0	4.23801	0	0	3.24931	2.43298	3.92885	5.41342	4.97782	1.39206	0	5.227	2.65532	5.51716	0	5.59384		EXO1	4.557	4.04	-0.517	0.698823	>0.9999
TNFSF4	3.685	7.49307	7.28013	8.14915	5.94051	5.81337	3.72252	3.64688	5.97019	6.29893	6.2597	6.47081	7.85901	5.81337	5.00615	6.78605	6.54487	6.46852	5.80665	6.57883		ULBP2	4.079	3.534	-0.545	0.685391	>0.9999
TNFSF8	4.6278	5.41685	5.00421	5.24534	3.48852	4.99395	4.57749	4.19293	3.8143	5.20688	6.14834	5.0587	5.06955	5.51332	7.12741	4.26502	6.56808	6.94452	5.2124	6.71496		CBLC	6.828	6.275	-0.553	0.681601	>0.9999
TNFSF9	0	3.43516	4.90788	6.45016	3.22729	3.62897	4.15184	0	3.15402	2.77963	4.64315	5.75858	4.57014	4.87918	5.17108	0	5.25168	0	4.74246	0		HNF1A	6.871	6.316	-0.555	0.680657	>0.9999
TNKS	8.03318	7.89375	8.48613	7.93887	7.91725	8.38382	8.15311	8.53075	7.63102	7.6044	8.52728	7.69772	8.59735	8.41162	8.42418	8.77621	8.26152	7.93866	8.45717	8.00225		ALDOC	7.846	7.255	-0.591	0.663883	>0.9999
TP53	8.65926	8.70382	9.36899	8.14114	7.99814	8.46566	8.62933	8.75259	7.04084	8.88877	8.59103	9.30456	8.75417	8.5711	8.12894	8.89144	8.76432	8.55328	7.50286	8.41588		TDO2	8.129	7.523	-0.606	0.657016	>0.9999
TPI1	12.1308	11.6858	11.9247	11.6036	11.2147	11.9724	10.9627	11.4669	10.6879	11.1711	11.5784	11.6537	11.252	10.9284	11.1386	11.6882	11.1954	11.4176	12.2823	10.6938		SOX11	4.234	3.619	-0.615	0.65293	>0.9999
TPM1	12.127	11.3759	13.1325	11.5686	10.7855	11.7557	9.93228	11.4029	11.3627	11.325	11.7464	11.6507	11.9851	11.5167	12.7011	11.5283	11.8844	11.2027	9.96199	11.1612		ITGB3	5.861	5.241	-0.62	0.650671	>0.9999
TPSAB1/B2	4.6278	10.9929	6.07324	9.13254	9.37237	8.74777	6.50746	7.23688	10.2352	9.47346	9.75175	10.4808	11.9627	10.0677	8.10194	9.74423	11.0098	9.67869	9.13194	10.5914		KIF2C	5.039	4.405	-0.634	0.644387	>0.9999
TRAF1	6.39285	7.65991	6.9092	7.02091	5.62444	7.43629	6.29973	7.47358	5.66786	7.4736	7.32532	7.12137	7.28196	6.51035	8.55435	7.65457	7.15565	8.04258	6.52432	6.57883		WNT10A	7.374	6.698	-0.676	0.625898	>0.9999
TRAT1	0	3.73017	2.62813	2.86518	3.70961	6.04398	5.34524	5.87359	4.59073	5.20688	6.88874	5.26796	5.77567	4.79726	7.35024	0	5.90823	6.46852	4.04098	3.38671		SOX2	2.573	1.885	-0.688	0.620714	>0.9999
TREM1	0	7.03418	7.32745	6.29999	5.91851	7.2332	5.72389	3.4067	5.84611	7.30988	8.2397	6.17685	7.08171	6.85211	6.89555	6.20761	7.06066	5.31062	6.35298	6.95385		FBP1	9.847	9.116	-0.731	0.602486	>0.9999
TREM2	0	7.78558	7.94018	8.69735	6.21775	6.17949	7.99823	7.29097	7.09636	9.32136	8.55717	7.96347	7.74539	7.24097	7.10038	7.19782	7.06066	7.49333	8.15204	7.33813		SERPINA1	11.75	10.99	-0.76	0.590496	>0.9999
TRIM21	7.57581	7.12576	6.63609	6.85455	6.56796	7.75112	6.85025	7.21839	6.70914	6.53401	7.50074	7.178	7.07619	6.60969	7.49214	5.227	7.2083	7.82666	8.50571	6.57883		CDH2	7.888	7.112	-0.776	0.583984	>0.9999
TSLP	0	4.27843	3.63238	1.74733	3.6033	3.18945	6.35453	4.46802	3.75058	3.96965	3.19085	5.25398	5.02441	3.62897	4.35477	7.00658	3.94349	3.19295	4.99648	4.87665		MMP9	7.109	6.26	-0.849	0.555169	>0.9999
TTC30A	3.685	5.84411	6.37295	6.48854	5.4204	7.97256	5.44962	6.86124	7.55146	5.41957	6.3913	6.43408	6.19773	6.93106	5.22212	0	5.25168	5.31062	5.34026	4.31604		CRABP2	8.848	7.958	-0.89	0.539614	>0.9999
TWF1	9.92726	9.89664	10.0029	9.58777	10.4861	10.5943	9.39891	10.1355	9.88634	9.49268	10.3059	10.103	10.1545	9.97292	9.92011	10.5812	9.93992	9.57466	10.6642	9.91565		ADM	8.345	7.415	-0.93	0.524858	>0.9999
TWIST1	0	5.57375	3.63238	6.25617	4.70572	4.4672	3.10858	0	3.3387	6.00153	4.90047	4.14746	6.02518	3.96539	5.06325	0	4.82051	5.3828	4.04098	0		JAG2	3.862	2.93	-0.932	0.524131	>0.9999
TYMP	8.09707	10.1607	10.1271	10.6354	9.57231	11.4062	10.4396	10.5259	9.44234	10.7401	11.8152	10.5087	10.8863	10.4332	10.328	9.58216	11.3599	10.1819	11.1021	9.28843		TNFRSF8	2.804	1.674	-1.13	0.456916	>0.9999
TYMS	9.99591	6.63176	8.43952	7.93424	6.95056	8.1968	7.04609	8.25041	8.18898	6.47576	8.17013	8.60893	7.21323	7.64389	7.16702	8.00095	7.93988	7.63307	7.3133	7.49766		TLR2	8.081	8.684	0.603	1.51887	>0.9999
UBA7	10.2559	8.12058	8.51094	8.408	8.14748	9.03816	8.27176	8.70024	8.18748	8.64629	8.19636	8.67862	8.66508	7.77272	8.71886	8.1929	9.57204	8.7088	8.92826	8.49366		LDHB	9.585	10.56	0.975	1.96564	>0.9999
UBB	11.854	12.3368	12.3563	11.4685	12.0784	11.2705	13.4801	12.6581	11.4748	12.6607	12.7435	13.1157	12.1383	13.1297	11.3513	12.7955	11.7344	12.1574	12.6578	12.7055		ISG15	9.587	10.46	0.873	1.83147	>0.9999
UBE2C	7.38425	6.46142	7.31811	6.74256	7.96633	8.41162	6.29973	6.05127	7.53973	6.03419	9.1989	7.56529	7.04828	7.50886	6.58056	6.78605	7.26622	5.95619	9.10968	4.31604		DUSP5	9.559	10.36	0.801	1.74231	>0.9999
UBE2T	5.19317	5.71525	6.07324	6.2262	7.66974	6.82136	3.88025	5.36953	5.8688	4.99098	6.80728	6.6995	5.4905	5.93328	4.9467	7.7795	6.41008	5.64006	7.13082	6.57883		IL32	11.17	11.72	0.55	1.46409	>0.9999
ULBP2	0	3.26145	5.83209	4.12941	5.72927	6.64524	4.90575	3.64688	3.46318	3.1806	5.4626	4.5188	5.04716	3.96539	5.57607	0	2.81905	1.60226	6.35298	0		CD7	5.244	6.14	0.896	1.8609	>0.9999
VCAM1	0	9.2165	10.5752	7.89191	8.31684	7.88604	9.13108	9.38284	7.33772	7.80222	8.9116	8.44016	9.07093	9.05147	8.76261	9.04866	8.65475	8.0314	9.96943	8.4553		CD86	5.457	6.349	0.892	1.85575	>0.9999
VCAN	10.0774	13.241	13.4135	12.6925	12.3421	10.7656	8.91108	10.0013	10.5166	13.4273	11.9108	12.4611	13.0273	10.6566	11.3662	13.9808	11.8148	12.7805	13.0622	11.2535		NFATC2	7.853	8.653	0.8	1.7411	>0.9999
VEGFA	10.8264	10.2389	10.4332	11.0854	10.1101	10.3893	10.0798	11.2186	9.29308	10.1472	9.00018	10.5157	10.4885	9.99605	10.7709	10.0222	10.1988	9.39434	8.83365	9.81319		CD45RO	7.918	8.642	0.724	1.65176	>0.9999
VEGFB	8.92874	10.0414	10.2647	10.3956	9.51848	9.45696	8.92473	9.22969	9.28397	10.6155	9.6842	9.35292	10.8218	10.2833	9.60144	10.4369	10.0491	9.90083	9.39749	10.5188		IFNGR1	10.19	10.65	0.46	1.37554	>0.9999
VEGFC	5.19317	7.16329	8.793	7.19348	6.76576	5.63621	6.45826	6.60068	6.64924	7.19905	6.81772	6.69433	8.0956	6.83168	7.20557	7.51778	6.84957	5.85831	8.5853	6.95385		CLEC7A	7.039	7.693	0.654	1.57352	>0.9999
VHL	7.57581	7.07414	7.4089	7.29081	7.32972	7.26402	7.17349	7.44206	6.77867	7.5714	7.05235	7.285	7.40591	7.16951	7.373	8.1929	7.88549	7.73311	7.92613	7.15875		TNFSF8	4.657	5.862	1.205	2.30537	>0.9999
VSIR	7.74489	8.32761	8.51912	8.22689	8.13799	8.83247	7.52362	7.89049	7.08672	8.60341	8.54466	8.01204	8.25551	7.88604	8.35155	8.1929	9.31511	9.0946	8.57233	9.26644		FPR1	7.507	8.707	1.2	2.2974	>0.9999
VTCN1	4.6278	7.55085	5.75112	8.54178	6.33866	8.5925	6.32739	6.45033	8.11658	7.53193	7.58563	7.10199	7.24308	8.8299	4.8847	6.52563	6.98508	7.4266	4.83219	6.71496		CXCR6	5.01	6.027	1.017	2.02371	>0.9999
WDR76	5.59832	5.3748	6.44337	4.87225	5.91851	6.64524	3.54541	5.36953	5.57894	5.39463	6.06318	5.79766	5.00131	5.81337	5.11817	5.227	5.96179	6.32933	6.29103	5.59384		IFITM1	10.89	11.84	0.95	1.93187	>0.9999
WNT10A	0	6.84696	0	7.99327	7.56033	7.64974	0	6.99761	8.41131	6.15788	6.96114	5.7082	8.18291	5.97113	7.373	5.79907	8.16588	7.66237	5.5663	5.59384		IL15	5.643	6.367	0.724	1.65176	>0.9999
WNT11	0	4.92835	1.6196	3.38259	6.0659	6.92142	3.34346	7.23688	3.87532	5.95112	5.40839	4.71527	5.58678	5.40686	9.40562	0	3.62724	6.04785	2.97665	4.87665		CD96	5.79	6.894	1.104	2.1495	>0.9999
WNT2	0	5.90446	1.02606	6.52593	5.10687	3.42588	4.15184	3.4067	4.31046	5.46818	4.81969	5.42595	6.2279	2.08714	0	5.79907	4.74105	5.69779	4.54427	4.31604		RIPK2	7.354	8.032	0.678	1.59992	>0.9999
WNT2B	7.16329	7.44308	6.31778	6.41073	6.27081	6.52315	2.01797	7.06125	6.68377	6.67528	6.16478	7.1817	7.37028	5.72751	5.68922	7.7795	5.97921	6.68383	1.44249	7.05994		CD38	4.931	5.906	0.975	1.96564	>0.9999
WNT3A	5.19317	0	0	0	0	2.08714	3.10858	0	0.685082	0	3.72216	0	0.601364	0	0	0	2.4706	0	0	3.38671		SAMSN1	7.112	8.055	0.943	1.92252	>0.9999
WNT4	0	7.4832	6.72358	2.51468	4.54269	5.13402	0	5.72432	3.68392	5.34344	5.60197	4.26365	5.84221	5.46107	0	7.7795	3.71303	6.17526	3.26145	0		PIK3R5	7.096	7.858	0.762	1.69584	>0.9999
WNT5A	7.4832	10.0926	9.23147	7.91558	8.79555	8.92699	5.04555	7.5788	8.84035	7.92919	7.26177	8.00162	9.65315	7.53437	8.50369	9.88992	9.21941	9.40738	7.90561	8.79956		BCL2	5.718	6.734	1.016	2.0223	>0.9999
WNT5B	0	4.60373	5.40797	6.42399	4.42277	4.66493	4.57749	5.87359	4.12188	4.09876	4.4687	3.80796	4.95395	0.857792	3.93272	0	4.01279	4.88297	4.64676	6.07071		PTGER4	6.99	8.136	1.146	2.21299	>0.9999
WNT7B	0	6.76794	2.62813	5.86697	6.00457	7.89591	5.63813	7.37685	5.50363	4.21726	5.69548	4.88816	5.86799	6.00801	5.79414	0	4.01279	5.06949	7.86366	3.38671		NFKBIA	11.26	12.13	0.87	1.82766	>0.9999
XCL1/2	0	3.59019	2.62813	0.836559	5.597	4.23801	1.33632	0	4.35399	3.1806	4.32977	1.99015	2.94915	4.17453	1.84588	6.20761	2.65532	4.97924	4.91667	0
ZAP70	0	6.26825	4.69348	4.87225	4.35886	6.88223	6.05697	6.45033	4.47721	6.56786	7.41053	5.40079	6.51572	5.46107	8.01779	0	7.223	7.60317	6.25903	6.07071
ZC3H12A	7.57581	7.30437	6.24078	8.37424	8.21673	9.27221	6.96035	7.10217	6.81027	6.58999	7.7554	7.41947	7.50781	7.16134	7.53314	6.52563	7.93988	7.74685	7.54328	6.07071
ZEB1	0	9.98139	9.75895	9.43892	8.78038	8.81696	7.79529	8.50046	9.39623	9.99693	9.36644	9.39174	10.544	8.85542	9.41113	10.847	9.05664	9.59759	8.47121	9.15116
ZEB2	6.90227	9.68498	10.3172	9.31447	8.86046	8.3119	9.47509	9.27513	8.51442	10.1237	10.1811	9.45651	10.1367	9.40086	9.96948	10.2335	9.0911	9.24742	8.90777	9.56556

## Sheet: Table S4
	TISIDB immune profiling																												PdacR subtype profiling											NanoString immune profiling
Gene Set Names	Activated_CD8_T_cell	Central_memory_CD8_T_cell	Effector_memory_CD8_T_cell	Activated_CD4_T_cell	Central_memory_CD4_T_cell	Effector_memory_CD4_T_cell	T_follicular_helper_cell	Gamma_delta_T_cell	Type_1_T_helper_cell	Type_17_T_helper_cell	Type_2_T_helper_cell	Regulatory_T_cell	Activated_B_cell	Immature_B_cell	Memory_B_cell	Natural_killer_cell	CD56bright_natural_killer_cell	CD56dim_natural_killer_cell	Myeloid_derived_suppressor_cell	Natural_killer_T_cell	Activated_dendritic_cell	Plasmacytoid_dendritic_cell	Immature_dendritic_cell	Macrophage	Eosinophil	Mast_cell	Monocyte	Neutrophil	Moffitt tumor classical top22	Moffitt tumor basal-like top25	Moffitt Stroma normal top25	Moffitt stroma activated top25	Collisson central	Collisson exocrine	Collisson QM	Bailey ADEX up	Bailey immunogenic up	Bailey squamous up	Bailey progenitor up	18-gene tumor inflammation	B-cell	CD45+-leukocyte	CD8+-T-cell	Cytotoxic cell	DC	Exhausted CD8+-T-cell	Macrophage	Mast cell	Neutrophil
Genes	ADRM1	ACTN4	ACAP1	AIM2	ABHD3	ATM	B3GAT1	ACP5	CD70	IL17A	ASB2	CCL3L1	ADAM28	CD22	AICDA	AKT3	ABAT	CYP27A1	CCR2	BTN2A2	ABCD1	CBX6	ACADM	AIF1	GIPR	ADAMTS3	ASGR2	CREB5	LYZ	FGFBP1	RSPO3	COMP	AGR2	REG1B	GPM6B	RUNDC3A	TMEM98	HRAS	PARM1	CXCL9	BLK	PTPRC	CD8A	CTSW	CCL13	CD244	CD163	CPA3	CEACAM3
	AHSA1	ADAM12	APOL3	BIRC3	AHNAK	CASP3	CDK5R1	AQP9	TBX21	IL17RA	CSRP2	CD72	CD180	CYBB	CCNA2	AXL	C11orf75	DDX55	CD14	CD101	C1QC	DAB2	AHCYL1	CCL1	KRT18P50	CPA3	CFP	CDA	CYP3A7	KRT17	ID4	MMP11	CAPN8	REG3A	CAV1	APLP1	PGC	DRAP1	PTPRN2	TIGIT	CD19		CD8B	GNLY	CD209	EOMES	CD68	HDC	CSF3R
	C1GALT1C1	ADCY9	ARHGAP10	BRIP1	ANXA2P2	CASQ1	PDCD1	BTN3A2	ADAM8	C2CD4A	DAPK1	CLEC5A	CD79B	FAM129C	CDKN3	BST2	C5orf15	DYRK2	CD2	CD109	CAPG	DDX17	ALDH1A2	CCL14	LRMP	CMA1	ASGR1	CHST15	CDH17	FAM83A	MEOX2	CDH11	FXYD3	REG1A	FAM26F	MAN1C1	BLNK	MAD1L1	NR3C2	IDO1	FCRL2			GZMA	HSD11B1	LAG3	CD84	MS4A2	FCAR
	CCT6B	F13A1	ATP10D	CCL20	AQP3	CD300E	BCL6	C1orf54	AHCYL2	C2CD4B	DLC1	FOXP3	BLK	FCRL1	CLCN5	CDH2	CDHR1	RPL37A	CD86	CNPY3	CCL3L3	HIGD1A	ALDH3A2	CCL23	FOSB	CTSG	CD1D	S100A12	REG4	SCEL	OGN	VCAN	ST6GALNAC1	CELA3B	AIM2	WDR17	ACSS1	SOX12	FAM174B	HLA-DQA1	MS4A1			GZMB		PTGER4	MS4A4A		FPR1
	CD37	FCER1G	C3AR1	CCL4	ATHL1	DARS	CD200	CARD8	ALCAM	CA2	DNAJC12	ITGA4	CD19	FCRL3	ENPP1	CRTAM	DCAF12	NOTCH3	CXCR4	CNPY4	CD207	IDH3A	ALDH9A1	CCL26	RRP12	ARHGAP15	UPK3A	APOBEC3A	BTNL8	SLC2A1	ABCA8	THBS2	GPRC5A	PLA2G1B	TWIST1	RIMS2	XBP1	PLEKHG5	BTNL9	CD8A	PNOC			GZMH					S100A12
	CD3D	FCGR3B	CCR5	CCL5	BMI1	DOCK9	CD83	CCL18	B3GALNT1	CCDC65	DUSP6	L1CAM	MS4A1	FCRL5	FCER1A	CSF2RA	DYNLL1	AKR7A3	FCGR2A	CREB1	CD302	IL3RA	ALOX15	CD300LB	GPR183	CPM	ACTG1	CASP5	CLRN3	AREG	IGF1	COL5A2	FOXQ1	CELA2B	SLC2A3	NDRG4	FKBP11	CSNK1E	TJP3	NKG7	SPIB			KLRB1					SIGLEC5
	CD3E	FGF7	CD160	CCNB1	BZW2	EXOSC9	CD84	CD209	BBS12	CEACAM3	GNAI1	LIPA	TNFRSF17	FCRLA	FCRL4	CTSZ	GPR137B	GPRC5C	FCGR2B	CRTC2	ATP5B	MAGED1	AMT	CNR1	NR4A3	FCN1	ANXA5	MMP25	MYO1A	TNS4	ADAMTS1	SULF1	ATP10B	PNLIP	LOX	PGPEP1	JSRP1	ADAM17	CRB3	CCL5	TNFRSF17			KLRD1
	CD3G	FKBP4	CD55	CCR7	CD63	EZH2	FGF2	CD33	BST1	IL17C	LAMP3	LRP1	IGHM	HDAC9	MYC	CXCL1	HCP5	GRIN1	FCGR3A	CRTC3	ATP5L	NUCB2	ARL1	CNR2	ST3GAL6	FTL	ATP6V1B2	HAL	FAM3D	CST6	SCRG1	INHBA	MUC13	CLPS	PAPPA	RAB11FIP4	GMDS	PRR11	HDHD3	LAG3				KLRK1
	CD69	GLUD1	CFLAR	DUSP2	COL4A1	GDE1	GPR18	CD36	CD151	IL17F	NRP2	LRRC42	GNG7	HLA-DQA1	RUNX2	CYTH1	HDGFRP2	HLA-E	FERMT3	CSF2	ATP6V1A	OFD1	ATIC	EIF1	DEPDC5	HSPA6	CFL1	C1orf183	ST6GALNAC1	GPR87	PTX3	ITGA11	TMEM45B	CELA3A	PMAIP1	KLK1	CREB3L1	EGFR	MMP15	CXCR6				NKG7
	CD8A	GM2A	CMKLR1	ESCO2	CYLD	IL34	CEBPA	CDK5	CD47	IL17RC	OSBPL1A	MARCO	MICAL3	HVCN1	SORL1	DAXX	KRT86	PORCN	GPSM3	KLRC1	BCL2L1	OGT	ATP5A1	EIF4A1	PDE6C	ITGA9	DAZAP2	FFAR2	LGALS4	KRT7	FABP4	COL11A1	LGALS4	CTRB2	NT5E	PRSS3	BACE2	FZD6	NPDC1	CD27				PRF1
	CETN3	GUSB	DAPP1	ETS1	ELMO2	NCOA4	CECR1	IL10RB	CD48	IL17RE	PDE4B	MMP12	SPIB	KIAA0226	SOX5	DGKH	MLST8	PSMC4	IL18BP	FUT4	C1QB	PDIA4	CAPZA1	FPR1	PKD2L2	RNASE3	CTBS	MAK	TSPAN8	VGLL1	ADGRL3	COL10A1	TSPAN8	CPB1	PHLDA1	PDIA2	FRAT2	DENND2C	RPS6KL1	CD274
	CSE1L	IL1RN	FCRL6	EXO1	FYN	NEFL	CLEC10A	KLRF1	CD52	IL23A	PHLDA1	MNDA	HLA-DOB	NCF1	STAT5A	DLL4	ELMOD3	UPP1	IL4R	ICAM2	SNURF	SERTAD2	LILRA5	FPR2	GPR65	S100A4	EMR4P	CXCR1	CEACAM6	CTSV	RERGL	COL1A2	GPX2	CEL	S100A2	SERPINI2	ITLN2	CD44	GIPR	CD276
	GEMIN6	NOL11	FLT3LG	EXOC6	GLIPR1	PDGFRL	CLEC4A	LGALS1	CD53	ILDR1	PLA2G4A	MRC1	IGKC	NCF1B	STAT5B	DPYD	ENTPD5	IL21R	ITGAL	IL32	SPCS3	SIRPA	RDX	FRAT2	IL5RA	SIGLEC8	HIVEP2	STEAP4	PLA2G10	S100A2	C2orf40	COL3A1	TOX3	PNLIPRP2	KRT14	AQP8	IL7	KLC3	PBLD	CMKLR1
	GNLY	NTRK1	GZMM	IARS	GSS	PTGS1	CSF1R	MAPK7	CD59	LONRF3	RAB27B	MS4A6A	PNOC	P2RY10	TLR9	ERBB3	FAM119A	KIR2DS1	ITGAM	LAMP2	CCNA1	TMED2	RRAGD	GPR27	P2RY14	SLC6A4	MARCKSL1	MGAM	VSIG2	KRT6C	GPM6B	SPARC	PLS1	GP2	AHNAK2	RBPJL	MECOM	FJX1	DDAH1	HLA-DRB1
	GPT2	RARA	HAPLN3	ITK	IFITM2	REPS1	CTSS	KLHL7	CD6	SH2D6	RBMS3	PELO	FCRL2	SP100		F11R	FAM179A	KIR2DS2	PARVG	LILRB5	CEACAM8	ENG	TACSTD2	GPR77	DACH1	PTGS2	MBP	BTNL8	AGR2	KRT6A	CDH19	COL1A1	CEACAM6	PRSS1	SLC16A1	CUZD1	GPR160	AIG1	SLC1A1	HLA-E
	GZMA	RNF128	HLA-DMB	KIF11	ITGB1	SCG2	DMN	KRT80	CD68	TNIP2	RNF125	PLEK	BACH2	TXNIP		FAM27A	CLIC2	KIR2DS5	PSAP	KLRG1	NOS2	FCAR	INPP5F	RNASE2	DAPK2	EGR3	MMP15	CXCR2	AGR3	LY6D	PLP1	FN1	CEACAM5	CFTR	HK2	CTRL	BCL2L14	ADK	NOSTRIN	PDCD1LG2
	GZMH	SIGLEC1	HLA-DPA1	KNTC1	ITGB2	SDPR	DPP4	LAMC1	CD7	ABCA1	TMPRSS3	PRSS23	CR2	STAP1		FAM49A	COX7A2L		PTGER2	HSPA4	SRA1	IGF1	RAB38	MS4A2	EMR3	PILRA	PNPLA6	TNFRSF10C	CTSE	SPRR3	ANGPTL7	FAP	ELF3	SLC4A4	FERMT1	ERP27	TBXAS1	MT2A	PDZD3	PSMB10
	GZMK	TNFRSF11A	HLA-DPB1	NUF2	KLF5	SIGLEC14	LRRC32	LCORL	CD96	ABCB1	GATA3	PTGIR	TCL1A	TAGAP		FASLG	CREB3L4		PTGES2	HSPB6	TNFRSF6B	ITGA2B	PLAU	BASP1			TMBIM6	VNN3	ANXA10	SPRR1B	VIT	CTHRC1	ERBB3	SLC3A1	CKS2	PRSS1	CTSS	KIAA1467	SEMA4G	STAT1
	IL2RB	TOX4	IFI16	PRC1	LSP1	SIGLEC6	MC5R	LMNB1	CFHR3	ADAMTS12	BIRC5	ST8SIA4	AKNA	ZCCHC2		FCGR1A	CSF1		S100A8	ISM2	TREM1	GABARAP	CSF3R	IGSF6			PQBP1		TFF1	DHRS9	MYH11	POSTN	TFF1	SPINK1	HMMR	GP2	PLA1A	HACD1	PLLP
	LCK	UBA52	LIME1	PSAT1	NDUFB9	TAL1	MICA	MEIS3P1	CHRM3	ANK1	CDC25C	STAB1	ARHGAP25			FN1	CSNK2A2		S100A9	ITIH2	TREML1	GPX1	SLC18A2	HK3			TEX264		TFF3	KRT15	LMOD1	COL5A1	TFF3			CTRB2	ACRBP	YBX3	HSD17B2
	MPZL1	ULBP1	LTK	RGS1	PKM2	TFEC	NCAM1	MPL	CLEC7A	ANKRD22	CDC7		CCL21			FSTL1	CSTA			KDM4C	RHOA	KRT23	AMPD2	VNN1			IKZF1		TFF2	LEMD1	RBPMS2	ZNF469				CPB1	ATP8A1	BTBD11	SLC6A20
	NKG7		NFKBIA	RTKN2	SFXN3	TIPIN	NCR2	FABP1	COL23A1	B3GALT2	CENPF		CD27			FUCA1	CSTB			KIR2DS4	SLC25A37	PROK2	CLTB	FES					SPINK4	SERPINB3	DES	GREM1				CPA2	FAM46C	MAPKBP1	FBP1
	PIK3IP1		SETD7	SAMSN1	SIRPG	TPK1	NRP1	FABP5	COL4A4	CAMTA1	CXCR6		CD38			GBP3	CTPS			KIRREL3	TNFSF14	RALB	C1orf162	NPL					KRT20	SERPINB4	ACTG2	LUM				CTRC	ALDH1A1	JARID2	GDA
	PTRH2		SIK1	SELL	SMAD4	UQCRB	PDCD1LG2	FADD	COL5A3	CCR9	DHFR		CLEC17A			GLS2	CTSD			SDCBP	TREML4	RETNLB		FZD2							SYNM	SFRP2				PNLIPRP1	FRZB	BNIP2	ANXA13
	TIMM13		TRIB2	TRAT1	STX4	USP9Y	PDCD6	MFAP3L	DAB1	CD40	EVI5		CLEC9A			GRB2	FST			NFATC2IP	VNN2	RNF141		FAM198B							ADIRF	FNDC1				CELA3A	PLCB4	NIN	SYT13
	ZAP70				TRADD	WIPF1	PRDX1	MINPP1	DLEU7	GPR44	GSTA4		CLECL1			LST1	GATA2			MICB	XPO6	SEC14L1		HNMT												CELA3B	RAVER2	BICD2	ANKS4B
					VIM	ZCRB1	RAE1	RPS24	DOC2B	IFT80	HELLS					BCL2	GMPR			KIR2DL1	CLEC4C	SEPX1		SLC15A3												CPA1	CA8	RDX	IYD
					XRCC6		RAET1E	RPS7	EMP1		IL26					CDC5L	HDC			KIR2DL3	TNFAIP2	EMP3		CD4												CLPS	EDEM3	LDLRAD3	KALRN
							SIGLEC7	RPS9	F12		LAIR2					FGF18	HEY1			KIR3DL1	UBD	CD300LF		TXNDC3												PNLIPRP2	ARFGEF3	PHLDB2	CALML4
							SIGLEC9	DBNL	FURIN							FUT5	HOXA1			KIR3DL2	ACTR3	ABTB1		FRMD4A												PNLIP	SLC35B3	GJA1	TSPAN3
							TYRO3	CCL13	GAB3							FZR1	HS2ST1			NCR1	RAB1A	KLHL21		CRYBB1												CELA2A	CADPS2	TNC	CRYL1
							CHST12		GATM							GAGE2	HS3ST1			FOSL1	SLA	PHRF1		HRH1												AMY2A	CHDH	CAV1	MARCH3
							CLIC3		GFPT2							IGFBP5	BCL11B			TSLP	HLA-DQA2			WNT5B												PLA2G1B	GATA6	ARHGAP23	PIWIL4
							IVNS1ABP		GPR25							KANK2	CDH3			SLC7A7	SIGLEC5															CELA2B	DAG1	PYGL	C1orf115
							KIR2DL2		GREM2							LDB3	MYL6B			SPP1	SLAMF9															SYCN	FUT1	RND3	PLEKHA6
							LGMN		HAVCR1								NAA16			TREM2																REG3G	TRIM2	ANXA1	PIK3C2B
									HSD11B1								ClQA			UBASH3A																REG3A	TM9SF3	MAP7D1	RALGPS1
									HUNK								ClQB			YBX2																REG1A	SLC40A1	TUBB6	SELENBP1
									IGF2								CYP27B1			CCDC88A																NR5A2	GALNT4	MAPK12	SMPD3
									RCSD1								EIF3M			CLEC1A																F11	SH3BGRL2	MAPK11	SLC37A1
									RYR1											THBD																SLC30A2	SEL1L3	COL5A3	MYO7B
									SAV1											PDPN																SLC38A3	CD27	C1QTNF6	CYP2C19
									SELE											VCAM1																SV2B	IRF4	ITGA5	DPCR1
									SELP											EMR1																FAM149A	PIM2	SPHK1	CA13
									SH3KBP1																											BRSK2	CD79A	TMEM40	C5orf30
									SIT1																											NPHS1	FCRL5	S100A2	GPR35
									SLC35B3																											PHYHIPL	POU2AF1	GSDMC	NQO1
									SIGLEC10																											SLC16A12	MEI1	FSCN1	EPHA10
									SKAP1																												DERL3	C16orf74	MARCKSL1
									THUMPD2																												LAX1	TPD52L2	FAM83E
									TIGIT																												CD38	KRT6A	SLC45A3
									ZEB2																												JCHAIN	KRT14	ASPHD2
									ENC1																												TNFRSF17	KRT5	DOK4
									FAM134B																												TXNDC5	BCAR3	VILL
									FBXO30																													TMEM108	FUT2
									FCGR2C																													EREG	CLDN23
									STAC																													HMGA2	ATP7B
									LTC4S																													TRIP13	KBTBD11
									MAN1B1																													CDCA4	RAB19
									MDH1																													NEMP2	ABHD2
									MMD																													CFAP45	RNF128
									RGS16																													TGFBI	DNAJC22
									IL12A																													SNAI2	PDE11A
									P2RX5																													PTHLH	ERBB3
									CD97																													ATP8B3	OCLN
									ITGB4																													RFX8	FZD5
									ICAM3																													RGS20	AHCYL2
									METRNL																													SLC20A1	TNFRSF11A
									TNFRSF1A																													FOSL1	ARHGEF26
									IRF1																													CREBBP	ATP10B
									HTR2B																													A2ML1	ARHGEF38
									CALD1																													RHCG	PLXNA2
									MOCOS																													IVL	PLCE1
									TRAF3IP2																													GJB6	GPD1L
									TLR8																													CDH26
									TRAF1																													NIPAL4
									DUSP14
[truncated: 6 more columns]

## Sheet: Table S5
PREDICT full PBMC-analysis cohort characteristics
Patient characteristics	S-TTF2 (n=40)	L-TTF2 (n=42)	S-OS (n=40)	L-OS (n=42)
At diagnosis (treatment-naïve)
Gender, n (%)
Female	21 (53)	26 (62)	23 (58)	24 (57)
Male	19 (48)	16 (38)	17 (43)	18 (43)
Metastases, n (%)
Yes	30 (75)	28 (67)	29 (73)	29 (69)
No	10 (25)	14 (33)	11 (28)	13 (31)
Liver metastases, n (%)
Yes	28 (70)	21 (50)	27 (68)	22 (52)
No	12 (30)	21 (50)	13 (33)	20 (48)
At study baseline (prior to second-line CTX)
ECOG, n (%)
PS 0	13 (33)	23 (55)	11 (28)	25 (60)
PS 1	25 (63)	18 (43)	27 (68)	16 (38)
PS 2	2 (5)	1 (2)	2 (5)	1 (2)
Liver metastases, n (%)
Yes	35 (88)	29 (69)	33 (83)	31 (74)
No	5 (13)	13 (31)	7 (18)	11 (26)
Clinical parameters, median (range)
Age (years)	65 (42-84)	70 (47-78)	67 (42-84)	69 (47-78)
Weight (kg)	70 (48-116)	67 (47-108)	64 (47-113)	70 (47-116)
Blood CA19-9 (U/mL)	4 137 (4-100 865)	210 (1-22 539)	2 941 (3-100 865)	267 (1-52 153)
OS (days from study baseline)	125 (13-456)	332 (131-1 404)	125 (13-233)	345 (235-1 404)
Number of CTX cycles until TTF2	4 (1-9)	15 (8-63)	4 (1-12)	15 (4-63)
TTF1 (days from the start of first-line therapy)	148 (38-834)	155 (35-1132)	140 (38-834)	158 (35-1132)
PBMC sample quantity and quality, median (range)
Live cells (#*106)	2 (0.3-10.6)	2 (0.3-7.1)	1.9 (0.3-10.6)	2.3 (0.3-7.1)
Viable cells (% of total)	84.6 (55.2-99.8)	75.4 (42.5-99.8)	82.1 (55.2-99.8)	76.8 (42.5-99.8)
Viable cell size (µm)	6.6 (5.8-8.1)	6.4 (5.9-8.4)	6.5 (5.8-8.1)	6.5 (6-8.4)
PPEP (flow cytometry, means over subpanels)
Cell count (#*104)	8 (1.2-25)	7.9 (0.8-20)	7.5 (1.2-25)	8 (0.8-20)
FlowAI-cleaned (%)	78.7 (52.2-90.8)	79.7 (34.4-92.4)	79.9 (57.2-92.4)	78.7 (34.4-89.9)
All cells (%)	74 (33-96.1)	73.2 (36.1-95)	78.4 (49.3-96.1)	72.4 (33-95)
Single-cells (%)	98.5 (89.9-99.5)	98.6 (96.5-99.5)	98.7 (91.3-99.5)	98.4 (89.9-99.4)
PGEP (RT-qPCR)
RNA concentration (ng/µL)	41.2 (1-137.6)	57.6 (3-154.5)	41 (1-137.6)	55.5 (4.3-154.5)
GAPDH level (Ct)	20.1 (17.9-24.9)	20 (17-23.4)	20.1 (17-24.9)	19.9 (17.2-24)

## Sheet: Table S6
PBMC protein expression profiling (PPEP) marker panel setup and acquired feature numbers
Panel#	P1	P2	P3	P4	P5	P6	P7	P8
Marker per fluorophore conjugate
VioBlue	CD8	CD8	CD8	CD8	CD8	CD19	CD45	CD8
PE	CXCR4	PD1	CD62P	Nkp46	CD127	CD307b	CD62L	TIGIT
APC	CXCR3	CTLA4	CD4	NKG2D	CD69	CD269	CD121b	CD223
Functional subgroup	Inflammatory CD8+-T-cells	ICs on CD8+-T-cells (1)	Platelets vs. CD8+- & CD4+-T-cells	Cytotoxic NK-cells & CD8+-T-cells	Activated CD8+-T-cells	Naïve & memory B-cells	Neutrophils & total PBMCs	ICs on CD8+-T-cells (2)
HGs per CD45 subpopulation
#L-HGs	62	84	83	51	74	54	59	73
#Ly-HGs	52	60	76	42	61	54	53	50
#SH-HGs	23	22	27	20	25	38	40	12
HGs per clustering algorithm
#T-REX	54	60	71	48	56	69	73	51
#xShift	18	41	37	22	24	22	16	20
#FlowSOM	10	24	25	6	22	16	18	17
#Merge	55	41	53	37	58	39	45	47
MGs per CD45 subpopulation
#L-MGs	48	45	60	58	45	48	73	48
#Ly-MGs	50	44	60	57	44	47	71	47
#SH-MGs	3	4	5	4	4	4	8	4
Sum for HGs and MGs
#HGs	137	166	186	113	160	146	152	135
#MGs	101	93	125	119	93	99	152	99
#total HGs	1198 (sum #HGs plus the three CD45 HG parent populations)
#total MGs	881 (sum #MGs)
#total gates	2079

## Sheet: Table S7
Clinical features (Clin) with annotations
Characteristics (3)	Gender (female/male), Age (years), Weight (kg)
Clinical parameters (8)	TTF1 (days), TTF1 CTX cycles (#), ECOG PS (0-2), Metastases at diagnosis (yes/no),
	Liver metastases at diagnosis (yes/no), Lung metastases at diagnosis (yes/no),
	Liver metastases at study baseline (yes/no), Lung metastases at study baseline (yes/no)
Blood parameters (8)	Leukocyte count (10e+3/µL), Neutrophil count (10e+3/µL), Platelet count (10e+3/µL),
	Albumin (g/L), LDH (U/L), Hemoglobin (g/dL), Glucose (mg/dL), CA19-9 (U/mL)
Ratios and indices (26)	NLeR: Neutrophils (10e+3/µL)/Leukocytes (10e+3/µL) Ratio; adapted
	APP: Albumin (g/L) × Platelets (10e+3/µL) Product
	PAR: Platelets (10e+3/µL)/Albumin (g/L) Ratio
	HAR: Hemoglobin (g/dL)/Albumin (g/L) Ratio
	GAR: Glucose (mg/dL)/Albumin (g/L) Ratio
	LdAR: LDH (U/L)/Albumin (g/L) Ratio
	NLeRAR: NLeR/Albumin (g/L) Ratio; adapted
	Alb-dNLeR: Albumin (g/L)/(Leukocytes (10e+3/µL)-Neutrophils (10e+3/µL)) Ratio; adapted
	PNI(Le): Albumin (g/L)+(0.005 × Leukocytes (10e+3/µL)); adapted
	NAR: Neutrophils (10e+3/µL)/Albumin (g/L) Ratio
	SII(Le): Platelets (10e+3/µL) × NLeR; adapted
	NLdh: Neutrophils (10e+3/µL)/LDH (U/L) Ratio
	NHLeR: (Neutrophils (10e+3/µL) × Hemoglobin (g/dL))/Leukocytes (10e+3/µL); adapted
	NPR: Neutrophils (10e+3/µL)/Platelets (10e+3/µL) Ratio
	NLePI: Neutrophils (10e+3/µL)/(Leukocytes (10e+3/µL) × Platelets (10e+3/µL)) index; adapted
	LeAR: Leukocytes (10e+3/µL)/Albumin (g/L) Ratio; adapted
	LdLeR: LDH (U/L)/Leukocytes (10e+3/µL) Ratio; adapted
	LGI: Leukocytes × Glucose (mg/dL) Index
	WHR: Leukocytes (10e+3/µL)/Hemoglobin (g/dL) Ratio
	PWR: Platelets (10e+3/µL)/Leukocytes (10e+3/µL) Ratio
	LdHR: LDH (U/L)/Hemoglobin (g/dL) Ratio
	LdPR: LDH (U/L)/Platelets (10e+3/µL) Ratio
	GlucLeR: Glucose (mg/dL)/Leukocytes (10e+3/µL) Ratio; adapted
	GlucPR: Glucose (mg/dL)/Platelets (10e+3/µL) Ratio
	PHR: Platelets (10e+3/µL)/Hemoglobin (g/dL) Ratio
	HALeP: (Hemoglobin (g/dL)*Leukocytes (10e+3/µL) × Albumin (g/L))/Platelets(10e+3/µL) Ratio; adapted

## Sheet: Table S8
PREDICT PBMC training cohort (T-Set) characteristics
Patient characteristics	S-TTF2 (n=32)	L-TTF2 (n=34)	S-OS (n=32)	L-OS (n=34)
At diagnosis (treatment-naïve)
Gender, n (%)
Female	17 (53)	22 (65)	19 (59)	20 (59)
Male	15 (47)	12 (35)	13 (41)	14 (41)
Metastases, n (%)
Yes	26 (81)	21 (62)	25 (78)	22 (65)
No	6 (19)	13 (38)	7 (22)	12 (35)
Liver metastases, n (%)
Yes	25 (78)	19 (56)	24 (75)	20 (59)
No	7 (22)	15 (44)	8 (25)	14 (41)
At study baseline (prior to second-line CTX)
ECOG, n (%)
PS 0	10 (31)	20 (59)	9 (28)	21 (62)
PS 1	21 (66)	13 (38)	22 (69)	12 (35)
PS 2	1 (3)	1 (3)	1 (3)	1 (3)
Liver metastases, n (%)
Yes	31 (97)	25 (74)	30 (94)	26 (76)
No	1 (3)	9 (26)	2 (6)	8 (24)
Clinical parameters, median (range)
Age (years)	65 (42-79)	71 (47-78)	67 (42-79)	69 (47-78)
Weight (kg)	70 (48-116)	65 (47-108)	65 (47-113)	69 (47-116)
Blood CA19-9 (U/mL)	5 405 (4-100 865)	221 (1-22 539)	3 560 (3-100 865)	267 (1-52 153)
OS (days from study baseline)	122 (13-380)	345 (131-1 404)	122 (13-230)	351 (235-1 404)
Number of CTX cycles until TTF2	4 (1-9)	15 (8-63)	4 (1-11)	15 (4-63)
TTF1 (days from the start of first-line therapy)	151 (38-834)	155 (35-1132)	148 (38-834)	155 (35-1132)
PBMC sample quantity and quality, median (range)
Live cells (#*106)	1.9 (0.5-7.4)	1.9 (0.3-7.1)	1.8 (0.4-7.4)	2 (0.3-7.1)
Viable cells (% of total)	85 (55-100)	71 (43-100)	85 (55-100)	72 (43-100)
Viable cell size (µm)	6.6 (5.8-8.1)	6.4 (6-8.4)	6.5 (5.8-8.1)	6.4 (6-8.4)
PPEP (flow cytometry, means over subpanels)
Cell count (#*104)	7.5 (1.2-17.5)	6.7 (0.8-20)	7.2 (1.2-14.8)	7.3 (0.8-20)
FlowAI-cleaned (%)	80 (55-91)	79 (34-92)	82 (57-92)	78 (34-90)
All cells (%)	77 (33-96)	76 (36-95)	77 (33-96)	76 (36-95)
Single-cells (%)	99 (90-100)	99 (97-100)	99 (90-100)	99 (97-100)
PGEP (RT-qPCR)
RNA concentration (ng/µL)	39.9 (1-137.6)	55.1 (3-154.5)	37.4 (1-137.6)	53.2 (4.3-154.5)
GAPDH level (Ct)	20.1 (17.9-24.9)	20.1 (17-23.3)	20.1 (17-24.9)	20.1 (17.2-24)

## Sheet: Table S9
PREDICT PBMC independent validation cohort (V-Set) characteristics
Patient characteristics	S-TTF2 (n=8)	L-TTF2 (n=8)	S-OS (n=8)	L-OS (n=8)
At diagnosis (treatment-naïve)
Gender, n (%)
Female	4 (50)	4 (50)	4 (50)	4 (50)
Male	4 (50)	4 (50)	4 (50)	4 (50)
Metastases, n (%)
Yes	4 (50)	7 (88)	4 (50)	7 (88)
No	4 (50)	1 (13)	4 (50)	1 (13)
Liver metastases, n (%)
Yes	3 (38)	2 (25)	3 (38)	2 (25)
No	5 (63)	6 (75)	5 (63)	6 (75)
At study baseline (prior to second-line CTX)
ECOG PS, n (%)
PS 0	3 (38)	3 (38)	2 (25)	4 (50)
PS 1	4 (50)	5 (63)	5 (63)	4 (50)
PS 2	1 (13)	0 (0)	1 (13)	0 (0)
Liver metastases, n (%)
Yes	4 (50)	4 (50)	3 (38)	5 (63)
No	4 (50)	4 (50)	5 (63)	3 (38)
Clinical parameters, median (range)
Age (years)	65 (50-84)	66 (54-77)	67 (42-79)	69 (47-78)
Weight (kg)	66 (52-97)	71 (54-103)	65 (47-113)	69 (47-116)
Blood CA19-9 (U/mL)	2 043 (201-20 000)	199 (1-17 956)	3 560 (3-100 865)	267 (1-52 153)
OS (days from study baseline)	161 (33-456)	316 (162-712)	149 (33-233)	324 (284-712)
Number of CTX cycles until TTF2	5 (1-8)	15 (9-26)	7 (1-12)	15 (4-26)
TTF1 (days from the start of first-line therapy)	95 (45-736)	134 (63-308)	148 (38-834)	155 (35-1132)
PBMC sample quantity and quality, median (range)
Live cells (#*106)	3.6 (0.3-10.6)	2.7 (0.9-4.5)	3.2 (0.3-10.6)	2.9 (0.9-4.5)
Viable cells (% of total)	87 (64-100)	77 (68-99)	81 (64-100)	80 (75-99)
Viable cell size (µm)	6.5 (6.1-7.9)	6.5 (5.9-8.3)	6.5 (5.9-7.9)	6.5 (6.1-8.3)
PPEP (flow cytometry, means over subpanels)
Cell count (#*104)	11.4 (1.8-25)	9 (1.2-15)	11.4 (1.8-25)	9 (1.2-14.7)
FlowAI-cleaned (%)	75 (52-80)	80 (63-90)	75 (63-80)	80 (52-90)
All cells (%)	67 (50-90)	69 (60-94)	75 (50-94)	66 (51-84)
Single-cells (%)	99 (98-99)	99 (98-99)	99 (98-99)	99 (98-99)
PGEP (RT-qPCR)
RNA concentration (ng/µL)	54.5 (1.8-99.5)	63.5 (5.9-104.6)	54 (1.8-99.5)	63.5 (5.9-104.6)
GAPDH level (Ct)	20.3 (18.4-23.4)	19.8 (17.9-23.4)	20.2 (18.4-23.4)	19.5 (17.9-23.4)

## Sheet: Table S10
Significance-based evaluation and selection of features
Algorithm score	PCA (F1) cosine2	Feature class	Feature	Population %positive, median (range)		Marker combinations from the "Significance" method
				S-TTF2 (n=40)	L-TTF2 (n=42)
0.573	0.246	PPEP	MG_Ly_CD8+ CD4- FSC-low	4.85 (0.52-18.9)	6.71 (3.23-19.9)	Sign Top5, Sign Wrapper
0.573	0.504	PPEP	MG_Le_CD4+ CD8- FSC-low	12.4 (1.02-30.2)	13.9 (6.26-39)	Sign Top5, Sign PCA TopF1
0.571	0.395	PPEP	MG_Ly_CD8+ CXCR3+ CXCR4+ FSC-low	5.05 (0.65-16.1)	6.55 (2.22-18.9)	Sign Top5, Sign PCA TopF1
0.57	0.03	PPEP	HG (T-REX)_Ly_CD127+ CD8- FSC-low SSC-high	0.19 (0-0.58)	0.13 (0-0.34)	Sign Top5
0.558	0.097	PPEP	MG_Ly_CD62P+ CD4-	5.59 (1.12-14.1)	3.51 (1.2-9.63)	Sign Top5, Sign Wrapper
0.555	0.376	PPEP	HG (xShift)_Le_CD45+ CD121b+	0.8 (0-2.78)	1.27 (0.49-3.58)	Sign PCA TopF1
0.549	0.125	PPEP	HG (T-REX)_Ly_CD8+ CD127+	0.4 (0.05-1.78)	0.69 (0.08-1.86)
0.546	0.043	PPEP	HG (T-REX)_Le_CD45+	0.17 (0-1.07)	0.33 (0.06-1.06)
0.546	0.334	PPEP	HG_(T-REX)_Ly_CD45- CD121b+	4.02 (0.6-13.3)	3.04 (0.77-8.31)	Sign PCA TopF1
0.536	0.067	PPEP	HG (T-REX)_Le_CD121b+	0.18 (0-0.54)	0.31 (0.09-0.77)
0.524	0.019	PPEP	HG (T-REX)_SH_FSC-low SSC-low	0.94 (0.47-2.57)	0.87 (0-2.28)
0.523	0.665	PPEP	MG_Le_CD45+ FSC-low	15.65 (1.52-42.2)	19.8 (6.98-38.3)	Sign PCA TopF1
0.521	0.126	PPEP	HG (FlowSOM)_Le_CD8- CD223-	0.26 (0.01-0.98)	0.23 (0.08-0.85)	Sign Wrapper
0.521	0.094	PPEP	MG_Ly_CD45-int FSC-low	1.64 (0-4.68)	2.4 (0.68-5.06)
0.517	0.432	PPEP	MG_Le_CD223+ CD8+	0.77 (0.04-2.02)	1.06 (0.11-3.36)	Sign PCA TopF1
0.513	0.702	PPEP	HG (Merge)_Le_CD45+ CD62L+ CD121b+	15.3 (0.59-43.9)	18.2 (6.59-36.6)	Sign PCA TopF1
0.509	0.183	PPEP	MG_Ly_CD4+ CD8+	0.4 (0-1.46)	0.44 (0.18-1.4)
0.509	0.183	PPEP	MG_Ly_CD8+ CD4+	0.4 (0-1.46)	0.44 (0.18-1.4)
0.509	0.185	PPEP	MG_Ly_CD62P- CD8+	0.37 (0-1.42)	0.42 (0.18-1.35)
0.509	0.326	PPEP	HG (T-REX)_CD8+ TIGIT+ CD223+	1.8 (0.51-3.63)	1.46 (0.26-2.84)	Sign PCA TopF1
0.504	0.001	PPEP	MG_Ly_CXCR4+ FSC-low	32.15 (1.59-80.8)	35.3 (16.9-62.6)

[truncated: 3 more sheets: Table S11, Table S12, Table S13]
